# Supplementary material for: Height, weight, and body mass index in patients with familial dysautonomia
Source: PLoS One. 2023 Nov 9;18(11):e0293800. doi: 10.1371/journal.pone.0293800 (PMC10635437; doi:10.1371/journal.pone.0293800)
Supplement: S1 Data — (XLSX) [file pone.0293800.s001.xlsx]

## Sheet: ALL
patient.id	gender	age	height	weight	bmi	height at birth	weight at birth	AGE AT DEATH
123	F	0	0.2	2.77		0.2	3.033
123	F	1.5				0.2	3.033	66
123	F	1.5				0.2	3.033	66
123	F	1.5				0.2	3.033	66
123	F	25.3	1.613	99.3	38.17	0.2	3.033	66
123	F	25.3				0.2	3.033	66
123	F	26.6	1.613	99.3	38.17	0.2	3.033	66
123	F	26.8				0.2	3.033	66
123	F	27.6	1.619	98.9	37.73	0.2	3.033	66
123	F	27.6				0.2	3.033	66
123	F	28.6	1.613	102.2	39.28	0.2	3.033	66
123	F	28.6				0.2	3.033	66
123	F	29.6	1.632	102.1	38.33	0.2	3.033	66
123	F	29.6				0.2	3.033	66
123	F	29.6				0.2	3.033	66
123	F	29.6				0.2	3.033	66
123	F	29.6				0.2	3.033	66
123	F	29.8				0.2	3.033	66
123	F	30.5	1.626	108.4	41	0.2	3.033	66
123	F	30.5				0.2	3.033	66
123	F	30.5				0.2	3.033	66
35	F	0				0.28	2.977	43
35	F	7				0.28	2.977	43
35	F	8				0.28	2.977	43
35	F	11.9				0.28	2.977	43
35	F	12.1				0.28	2.977	43
35	F	12.1				0.28	2.977	43
35	F	17				0.28	2.977	43
35	F	17.1				0.28	2.977	43
35	F	17.1				0.28	2.977	43
35	F	21.3				0.28	2.977	43
35	F	21.3				0.28	2.977	43
35	F	34.7				0.28	2.977	43
35	F	35.7				0.28	2.977	43
35	F	35.7				0.28	2.977	43
35	F	35.7				0.28	2.977	43
35	F	35.7				0.28	2.977	43
35	F	35.7				0.28	2.977	43
35	F	35.7				0.28	2.977	43
35	F	36.9				0.28	2.977	43
35	F	36.9				0.28	2.977	43
35	F	36.9				0.28	2.977	43
35	F	36.9				0.28	2.977	43
35	F	37				0.28	2.977	43
35	F	37.2				0.28	2.977	43
35	F	37.2				0.28	2.977	43
35	F	37.2				0.28	2.977	43
35	F	37.2				0.28	2.977	43
35	F	37.9				0.28	2.977	43
35	F	37.9				0.28	2.977	43
35	F	38.5		35		0.28	2.977	43
35	F	38.5				0.28	2.977	43
35	F	38.5				0.28	2.977	43
35	F	38.5				0.28	2.977	43
35	F	38.7				0.28	2.977	43
35	F	39				0.28	2.977	43
35	F	39				0.28	2.977	43
35	F	39.1				0.28	2.977	43
35	F	39.1				0.28	2.977	43
35	F	39.5				0.28	2.977	43
35	F	39.8				0.28	2.977	43
35	F	39.8				0.28	2.977	43
35	F	40				0.28	2.977	43
34	M	8.4				0.28	2.977	19
34	M	11.5				0.28	2.977	19
34	M	11.9				0.28	2.977	19
34	M	12.1				0.28	2.977	19
34	M	12.1				0.28	2.977	19
34	M	13				0.28	2.977	19
34	M	13.3				0.28	2.977	19
34	M	14				0.28	2.977	19
34	M	14.4				0.28	2.977	19
34	M	14.6	1.454	32.7	15.47	0.28	2.977	19
34	M	14.7				0.28	2.977	19
34	M	15.1				0.28	2.977	19
34	M	15.2				0.28	2.977	19
34	M	15.6	1.524	40.4	17.39	0.28	2.977	19
34	M	15.6				0.28	2.977	19
34	M	16.2				0.28	2.977	19
34	M	16.4				0.28	2.977	19
34	M	16.4				0.28	2.977	19
34	M	16.4				0.28	2.977	19
34	M	16.4				0.28	2.977	19
34	M	16.4				0.28	2.977	19
34	M	16.4				0.28	2.977	19
34	M	16.8	1.524	44.9	19.33	0.28	2.977	19
34	M	16.8				0.28	2.977	19
34	M	16.9				0.28	2.977	19
34	M	16.9				0.28	2.977	19
34	M	16.9				0.28	2.977	19
34	M	17				0.28	2.977	19
34	M	18	1.562	48.8	20	0.28	2.977	19
34	M	18.1				0.28	2.977	19
34	M	18.2				0.28	2.977	19
34	M	18.4				0.28	2.977	19
34	M	18.4				0.28	2.977	19
34	M	18.4				0.28	2.977	19
34	M	18.4				0.28	2.977	19
34	M	18.4				0.28	2.977	19
34	M	19.1	1.568	51.7	21.03	0.28	2.977	19
34	M	19.1				0.28	2.977	19
166	F	0	0.41	2.36		0.41	2.268	0
166	F	9.4	1.15	20	15.12	0.41	2.268
166	F	10.4	1.194	23.2	16.27	0.41	2.268
166	F	11.4	1.213	25.4	17.26	0.41	2.268
166	F	14.2				0.41	2.268
166	F	14.2				0.41	2.268
166	F	14.3				0.41	2.268
166	F	14.3				0.41	2.268
166	F	14.3				0.41	2.268
166	F	14.9				0.41	2.268
166	F	14.9				0.41	2.268
166	F	18.6				0.41	2.268
166	F	18.6				0.41	2.268
166	F	19.2				0.41	2.268
166	F	19.2				0.41	2.268
166	F	19.2				0.41	2.268
166	F	19.2				0.41	2.268
166	F	19.7				0.41	2.268
166	F	20.6				0.41	2.268
166	F	20.7				0.41	2.268
166	F	22.1				0.41	2.268
166	F	22.1				0.41	2.268
166	F	22.3				0.41	2.268
166	F	22.6				0.41	2.268
166	F	22.6				0.41	2.268
166	F	25.8				0.41	2.268
166	F	33.1				0.41	2.268
166	F	33.1				0.41	2.268
166	F	33.1				0.41	2.268
166	F	33.1				0.41	2.268
166	F	36.7				0.41	2.268
166	F	36.7				0.41	2.268
166	F	36.8				0.41	2.268
166	F	36.8				0.41	2.268
166	F	36.9	1.41	61.4	30.88	0.41	2.268
166	F	36.9				0.41	2.268
166	F	36.9				0.41	2.268
166	F	37.1				0.41	2.268
166	F	37.1				0.41	2.268
166	F	37.1				0.41	2.268
166	F	37.7				0.41	2.268
166	F	37.7				0.41	2.268
166	F	40.1				0.41	2.268
166	F	41.4				0.41	2.268
166	F	41.5				0.41	2.268
166	F	41.5				0.41	2.268
166	F	41.5				0.41	2.268
166	F	41.5				0.41	2.268
166	F	41.5				0.41	2.268
166	F	41.7	1.41	43.2	21.73	0.41	2.268
166	F	41.7				0.41	2.268
166	F	41.7				0.41	2.268
447	F	0	0.42	1.9		0.42	1.903
447	F	0.5				0.42	1.903
447	F	0.6				0.42	1.903
447	F	0.9				0.42	1.903
447	F	1.3				0.42	1.903
447	F	1.3				0.42	1.903
447	F	1.4	0.743	8.75	15.85	0.42	1.903
447	F	1.4				0.42	1.903
447	F	1.7				0.42	1.903
447	F	2.2				0.42	1.903
447	F	2.3				0.42	1.903
447	F	2.4		11	?	0.42	1.903
447	F	2.4				0.42	1.903
447	F	3.4	0.914	12.5	14.96	0.42	1.903
447	F	4.2				0.42	1.903
447	F	4.6	0.99	15	15.3	0.42	1.903
447	F	5.6	1.054	17.8	16.02	0.42	1.903
447	F	5.6				0.42	1.903
447	F	5.9				0.42	1.903
447	F	6.3				0.42	1.903
447	F	6.4	1.105	18.6	15.23	0.42	1.903
447	F	6.6				0.42	1.903
447	F	6.6				0.42	1.903
447	F	7.2				0.42	1.903
447	F	7.2				0.42	1.903
447	F	7.2				0.42	1.903
447	F	7.2				0.42	1.903
447	F	7.2				0.42	1.903
447	F	7.2				0.42	1.903
447	F	7.3				0.42	1.903
447	F	7.3				0.42	1.903
447	F	7.3				0.42	1.903
447	F	7.3				0.42	1.903
447	F	7.3				0.42	1.903
447	F	7.3				0.42	1.903
447	F	7.6	1.168	20	14.66	0.42	1.903
447	F	7.6				0.42	1.903
447	F	7.6				0.42	1.903
319	M	0	0.42	2.68		0.42	2.68
319	M	0.7				0.42	2.68
319	M	0.8				0.42	2.68
319	M	0.9				0.42	2.68
319	M	0.9				0.42	2.68
319	M	0.9				0.42	2.68
319	M	0.9				0.42	2.68
319	M	1				0.42	2.68
319	M	1				0.42	2.68
319	M	1				0.42	2.68
319	M	1				0.42	2.68
319	M	1				0.42	2.68
319	M	2.2	0.787	9.8	15.82	0.42	2.68
319	M	2.2				0.42	2.68
319	M	2.2				0.42	2.68
319	M	2.3				0.42	2.68
56	F	0.2				0.42	2.074	41
56	F	0.2				0.42	2.074	41
56	F	0.3				0.42	2.074	41
56	F	1.4				0.42	2.074	41
56	F	1.4				0.42	2.074	41
56	F	5.2				0.42	2.074	41
56	F	5.2				0.42	2.074	41
56	F	5.7				0.42	2.074	41
56	F	6.2				0.42	2.074	41
56	F	6.7				0.42	2.074	41
56	F	7.2				0.42	2.074	41
56	F	8.2				0.42	2.074	41
56	F	8.2				0.42	2.074	41
56	F	8.7				0.42	2.074	41
56	F	8.7				0.42	2.074	41
56	F	8.7				0.42	2.074	41
56	F	8.7				0.42	2.074	41
56	F	8.7				0.42	2.074	41
56	F	8.7				0.42	2.074	41
56	F	8.7				0.42	2.074	41
56	F	8.7				0.42	2.074	41
56	F	9.6	1.149	17.7	13.41	0.42	2.074	41
56	F	10.2				0.42	2.074	41
56	F	10.4	1.194	20.2	14.17	0.42	2.074	41
56	F	11.2				0.42	2.074	41
56	F	11.5	1.213	20	13.59	0.42	2.074	41
56	F	14.7	1.334	28.2	15.85	0.42	2.074	41
56	F	14.7				0.42	2.074	41
56	F	14.7				0.42	2.074	41
56	F	14.7				0.42	2.074	41
56	F	14.7				0.42	2.074	41
56	F	16.1				0.42	2.074	41
56	F	16.2				0.42	2.074	41
56	F	16.3				0.42	2.074	41
56	F	16.8	1.435	37	17.97	0.42	2.074	41
56	F	16.8				0.42	2.074	41
56	F	17.3				0.42	2.074	41
56	F	17.8	1.435	36.3	17.63	0.42	2.074	41
56	F	17.8				0.42	2.074	41
56	F	18				0.42	2.074	41
56	F	18.2				0.42	2.074	41
56	F	18.8				0.42	2.074	41
56	F	19.2	1.448	37.2	17.74	0.42	2.074	41
56	F	19.2				0.42	2.074	41
56	F	19.3				0.42	2.074	41
56	F	19.3				0.42	2.074	41
56	F	20	1.448	49.3	23.51	0.42	2.074	41
56	F	20				0.42	2.074	41
56	F	20.2				0.42	2.074	41
56	F	20.3	1.448	39	18.6	0.42	2.074	41
56	F	20.3				0.42	2.074	41
56	F	20.3				0.42	2.074	41
56	F	20.3				0.42	2.074	41
56	F	20.3				0.42	2.074	41
56	F	20.3				0.42	2.074	41
56	F	21.8	1.467	38.8	18.03	0.42	2.074	41
56	F	21.8				0.42	2.074	41
56	F	23.3				0.42	2.074	41
56	F	23.7	1.448	40.8	19.46	0.42	2.074	41
56	F	25.7	1.435	44.5	21.61	0.42	2.074	41
56	F	26				0.42	2.074	41
56	F	26				0.42	2.074	41
56	F	27				0.42	2.074	41
56	F	27				0.42	2.074	41
56	F	27.7	1.45	46.7	22.21	0.42	2.074	41
56	F	27.7				0.42	2.074	41
56	F	27.7				0.42	2.074	41
56	F	27.7				0.42	2.074	41
56	F	27.7				0.42	2.074	41
56	F	28.4				0.42	2.074	41
56	F	28.7				0.42	2.074	41
56	F	28.7				0.42	2.074	41
56	F	29.3				0.42	2.074	41
56	F	29.4	1.448	50.7	24.18	0.42	2.074	41
56	F	29.4				0.42	2.074	41
56	F	29.4				0.42	2.074	41
56	F	29.4				0.42	2.074	41
56	F	29.5				0.42	2.074	41
56	F	29.5				0.42	2.074	41
56	F	29.6				0.42	2.074	41
56	F	29.6				0.42	2.074	41
56	F	29.6				0.42	2.074	41
56	F	29.8				0.42	2.074	41
56	F	30	1.46	42.95	20.15	0.42	2.074	41
56	F	30				0.42	2.074	41
56	F	30				0.42	2.074	41
56	F	30				0.42	2.074	41
56	F	30				0.42	2.074	41
56	F	30.2				0.42	2.074	41
56	F	30.2				0.42	2.074	41
56	F	30.9	1.448	48.2	22.99	0.42	2.074	41
56	F	30.9				0.42	2.074	41
56	F	30.9				0.42	2.074	41
56	F	30.9				0.42	2.074	41
56	F	30.9				0.42	2.074	41
56	F	30.9				0.42	2.074	41
56	F	30.9				0.42	2.074	41
56	F	30.9				0.42	2.074	41
56	F	30.9				0.42	2.074	41
56	F	31.7	1.44	48.2	23.24	0.42	2.074	41
56	F	31.7				0.42	2.074	41
56	F	31.7				0.42	2.074	41
56	F	31.7				0.42	2.074	41
56	F	31.9				0.42	2.074	41
56	F	31.9				0.42	2.074	41
56	F	32				0.42	2.074	41
56	F	33.7	1.447	50.6	24.17	0.42	2.074	41
56	F	33.7				0.42	2.074	41
56	F	34				0.42	2.074	41
56	F	35.7	1.454	49	23.18	0.42	2.074	41
56	F	35.7				0.42	2.074	41
56	F	35.7				0.42	2.074	41
56	F	35.7				0.42	2.074	41
56	F	35.7				0.42	2.074	41
56	F	35.7				0.42	2.074	41
56	F	35.7				0.42	2.074	41
56	F	37.8	1.448	51.8	24.71	0.42	2.074	41
56	F	37.8				0.42	2.074	41
56	F	37.8				0.42	2.074	41
56	F	38.5				0.42	2.074	41
56	F	39				0.42	2.074	41
56	F	40.4				0.42	2.074	41
56	F	40.7				0.42	2.074	41
56	F	40.8	1.435	51.4	24.96	0.42	2.074	41
56	F	40.8				0.42	2.074	41
56	F	40.8				0.42	2.074	41
56	F	40.8				0.42	2.074	41
56	F	40.8				0.42	2.074	41
56	F	40.8				0.42	2.074	41
56	F	40.8				0.42	2.074	41
56	F	40.8				0.42	2.074	41
380	M	0	0.43	2.5	13.52	0.43	2.5	25
380	M	0				0.43	2.5	25
380	M	0				0.43	2.5	25
380	M	0				0.43	2.5	25
380	M	0				0.43	2.5	25
380	M	0				0.43	2.5	25
380	M	0.2	0.56	4.6	14.67	0.43	2.5	25
380	M	0.2				0.43	2.5	25
380	M	0.4				0.43	2.5	25
380	M	0.4				0.43	2.5	25
380	M	0.4				0.43	2.5	25
380	M	0.4				0.43	2.5	25
380	M	0.5	0.64	7.2	17.58	0.43	2.5	25
380	M	0.5				0.43	2.5	25
380	M	0.5				0.43	2.5	25
380	M	0.5				0.43	2.5	25
380	M	0.8	0.673	8.8	19.43	0.43	2.5	25
380	M	0.8				0.43	2.5	25
380	M	1	0.718	9.65	18.72	0.43	2.5	25
380	M	1				0.43	2.5	25
380	M	1.2				0.43	2.5	25
380	M	1.5	0.768	11.1	18.82	0.43	2.5	25
380	M	1.5				0.43	2.5	25
380	M	1.8				0.43	2.5	25
380	M	1.8				0.43	2.5	25
380	M	1.8				0.43	2.5	25
380	M	1.9				0.43	2.5	25
380	M	1.9				0.43	2.5	25
380	M	1.9				0.43	2.5	25
380	M	1.9				0.43	2.5	25
380	M	1.9				0.43	2.5	25
380	M	1.9				0.43	2.5	25
380	M	1.9				0.43	2.5	25
380	M	2	0.8	12	18.75	0.43	2.5	25
380	M	2				0.43	2.5	25
380	M	2				0.43	2.5	25
380	M	2.1				0.43	2.5	25
380	M	2.2				0.43	2.5	25
380	M	2.3				0.43	2.5	25
380	M	2.5	0.838	12.6	17.94	0.43	2.5	25
380	M	2.5				0.43	2.5	25
380	M	2.9				0.43	2.5	25
380	M	3	0.883	14.36	18.42	0.43	2.5	25
380	M	3				0.43	2.5	25
380	M	3				0.43	2.5	25
380	M	3				0.43	2.5	25
380	M	3				0.43	2.5	25
380	M	3				0.43	2.5	25
380	M	3				0.43	2.5	25
380	M	3				0.43	2.5	25
380	M	3.1				0.43	2.5	25
380	M	3.1				0.43	2.5	25
380	M	3.1				0.43	2.5	25
380	M	3.1				0.43	2.5	25
380	M	3.1				0.43	2.5	25
380	M	3.1				0.43	2.5	25
380	M	3.1				0.43	2.5	25
380	M	3.1				0.43	2.5	25
380	M	3.2				0.43	2.5	25
380	M	3.2				0.43	2.5	25
380	M	3.2				0.43	2.5	25
380	M	3.2				0.43	2.5	25
380	M	3.3				0.43	2.5	25
380	M	3.6	0.907	17	20.66	0.43	2.5	25
380	M	3.6				0.43	2.5	25
380	M	3.6				0.43	2.5	25
380	M	3.6				0.43	2.5	25
380	M	4				0.43	2.5	25
380	M	4				0.43	2.5	25
380	M	4				0.43	2.5	25
380	M	4				0.43	2.5	25
380	M	4.1				0.43	2.5	25
380	M	4.1				0.43	2.5	25
380	M	4.3				0.43	2.5	25
380	M	4.3				0.43	2.5	25
380	M	4.4	0.978	19.4	20.28	0.43	2.5	25
380	M	4.4				0.43	2.5	25
380	M	4.4				0.43	2.5	25
380	M	4.4				0.43	2.5	25
380	M	4.5				0.43	2.5	25
380	M	4.5				0.43	2.5	25
380	M	4.5				0.43	2.5	25
380	M	4.9				0.43	2.5	25
380	M	5.1	1.016	19.3	18.7	0.43	2.5	25
380	M	5.1				0.43	2.5	25
380	M	5.1				0.43	2.5	25
380	M	5.1				0.43	2.5	25
380	M	5.3				0.43	2.5	25
380	M	5.6				0.43	2.5	25
380	M	5.6				0.43	2.5	25
380	M	5.8				0.43	2.5	25
380	M	6	1.04	17.4	16.09	0.43	2.5	25
380	M	6				0.43	2.5	25
380	M	6				0.43	2.5	25
380	M	6.1				0.43	2.5	25
380	M	6.1				0.43	2.5	25
380	M	6.4				0.43	2.5	25
380	M	6.4				0.43	2.5	25
380	M	6.9				0.43	2.5	25
380	M	7.1	1.118	21.8	17.44	0.43	2.5	25
380	M	7.3				0.43	2.5	25
380	M	7.3				0.43	2.5	25
380	M	7.3				0.43	2.5	25
380	M	7.4				0.43	2.5	25
380	M	7.6				0.43	2.5	25
380	M	7.7				0.43	2.5	25
380	M	8.2				0.43	2.5	25
380	M	8.4				0.43	2.5	25
380	M	8.4				0.43	2.5	25
380	M	8.6				0.43	2.5	25
380	M	8.9	1.194	23.2	16.27	0.43	2.5	25
380	M	8.9				0.43	2.5	25
380	M	9.3				0.43	2.5	25
380	M	9.4				0.43	2.5	25
380	M	9.6				0.43	2.5	25
380	M	9.6				0.43	2.5	25
380	M	9.6				0.43	2.5	25
380	M	9.6				0.43	2.5	25
380	M	10.1	1.238	24	15.66	0.43	2.5	25
380	M	10.1				0.43	2.5	25
380	M	10.1				0.43	2.5	25
380	M	10.1				0.43	2.5	25
380	M	11				0.43	2.5	25
380	M	11.2	1.27	32.7	20.27	0.43	2.5	25
380	M	11.2				0.43	2.5	25
380	M	11.2				0.43	2.5	25
380	M	11.5				0.43	2.5	25
380	M	12.1	1.308	35.9	20.98	0.43	2.5	25
380	M	12.1				0.43	2.5	25
380	M	12.1				0.43	2.5	25
380	M	12.7				0.43	2.5	25
380	M	12.7				0.43	2.5	25
380	M	12.7				0.43	2.5	25
380	M	12.7				0.43	2.5	25
380	M	12.7				0.43	2.5	25
380	M	12.7				0.43	2.5	25
380	M	12.7				0.43	2.5	25
380	M	12.7				0.43	2.5	25
380	M	12.7				0.43	2.5	25
380	M	12.7				0.43	2.5	25
380	M	12.7				0.43	2.5	25
380	M	12.7				0.43	2.5	25
380	M	12.7				0.43	2.5	25
380	M	12.8				0.43	2.5	25
380	M	12.8				0.43	2.5	25
380	M	12.8				0.43	2.5	25
380	M	12.8				0.43	2.5	25
380	M	12.8				0.43	2.5	25
380	M	12.8				0.43	2.5	25
380	M	12.8				0.43	2.5	25
380	M	12.8				0.43	2.5	25
380	M	12.8				0.43	2.5	25
380	M	12.8				0.43	2.5	25
380	M	12.8				0.43	2.5	25
380	M	12.8				0.43	2.5	25
380	M	12.8				0.43	2.5	25
380	M	12.8				0.43	2.5	25
380	M	12.8				0.43	2.5	25
380	M	12.9				0.43	2.5	25
380	M	12.9				0.43	2.5	25
380	M	12.9				0.43	2.5	25
380	M	12.9				0.43	2.5	25
380	M	13				0.43	2.5	25
380	M	13.2	1.3526	37.95	20.74	0.43	2.5	25
380	M	13.2				0.43	2.5	25
380	M	13.2				0.43	2.5	25
380	M	13.2				0.43	2.5	25
380	M	13.2				0.43	2.5	25
380	M	14.2				0.43	2.5	25
380	M	14.2				0.43	2.5	25
380	M	14.2				0.43	2.5	25
380	M	14.2				0.43	2.5	25
380	M	14.2				0.43	2.5	25
380	M	14.3	1.372	40.6	21.57	0.43	2.5	25
380	M	14.3				0.43	2.5	25
380	M	14.3				0.43	2.5	25
380	M	14.3				0.43	2.5	25
380	M	14.3				0.43	2.5	25
380	M	14.3				0.43	2.5	25
380	M	14.3				0.43	2.5	25
380	M	14.3				0.43	2.5	25
380	M	14.3				0.43	2.5	25
380	M	14.3				0.43	2.5	25
380	M	14.3				0.43	2.5	25
380	M	14.3				0.43	2.5	25
380	M	14.3				0.43	2.5	25
380	M	14.3				0.43	2.5	25
380	M	14.4				0.43	2.5	25
380	M	14.4				0.43	2.5	25
380	M	14.4				0.43	2.5	25
380	M	14.4				0.43	2.5	25
380	M	14.4				0.43	2.5	25
380	M	14.4				0.43	2.5	25
380	M	15				0.43	2.5	25
380	M	15.3	1.37	44	23.44	0.43	2.5	25
380	M	15.3				0.43	2.5	25
380	M	15.3				0.43	2.5	25
380	M	15.3				0.43	2.5	25
380	M	15.3				0.43	2.5	25
380	M	15.3				0.43	2.5	25
380	M	15.5				0.43	2.5	25
380	M	15.5				0.43	2.5	25
380	M	15.6				0.43	2.5	25
380	M	15.7				0.43	2.5	25
380	M	15.7				0.43	2.5	25
380	M	15.7				0.43	2.5	25
380	M	15.8				0.43	2.5	25
380	M	16.2	1.425	40.5	19.94	0.43	2.5	25
380	M	16.2				0.43	2.5	25
380	M	16.2				0.43	2.5	25
380	M	16.2				0.43	2.5	25
380	M	16.2				0.43	2.5	25
380	M	16.2				0.43	2.5	25
380	M	16.2				0.43	2.5	25
380	M	16.2				0.43	2.5	25
380	M	16.3				0.43	2.5	25
380	M	16.7				0.43	2.5	25
380	M	16.7				0.43	2.5	25
380	M	16.7				0.43	2.5	25
380	M	16.7				0.43	2.5	25
380	M	17				0.43	2.5	25
380	M	17				0.43	2.5	25
380	M	17				0.43	2.5	25
380	M	17.2	1.485	45.3	20.54	0.43	2.5	25
380	M	17.2				0.43	2.5	25
380	M	17.2				0.43	2.5	25
380	M	17.2				0.43	2.5	25
380	M	17.2				0.43	2.5	25
380	M	17.5				0.43	2.5	25
380	M	18.2	1.518	55.9	24.26	0.43	2.5	25
380	M	18.2				0.43	2.5	25
380	M	18.2				0.43	2.5	25
380	M	18.2				0.43	2.5	25
380	M	18.2				0.43	2.5	25
380	M	18.2				0.43	2.5	25
380	M	18.2				0.43	2.5	25
380	M	18.7				0.43	2.5	25
380	M	18.7				0.43	2.5	25
380	M	18.7				0.43	2.5	25
380	M	18.8				0.43	2.5	25
380	M	18.8				0.43	2.5	25
380	M	18.8				0.43	2.5	25
380	M	18.8				0.43	2.5	25
380	M	18.9				0.43	2.5	25
380	M	18.9				0.43	2.5	25
380	M	18.9				0.43	2.5	25
380	M	18.9				0.43	2.5	25
380	M	18.9				0.43	2.5	25
380	M	18.9				0.43	2.5	25
380	M	19.2	1.53	62.5	26.7	0.43	2.5	25
380	M	19.2				0.43	2.5	25
380	M	19.2				0.43	2.5	25
380	M	19.2				0.43	2.5	25
380	M	19.2				0.43	2.5	25
380	M	19.2				0.43	2.5	25
380	M	19.2				0.43	2.5	25
380	M	19.3				0.43	2.5	25
380	M	19.3				0.43	2.5	25
380	M	19.3				0.43	2.5	25
380	M	19.3				0.43	2.5	25
380	M	19.4				0.43	2.5	25
380	M	19.4				0.43	2.5	25
380	M	19.4				0.43	2.5	25
380	M	19.6				0.43	2.5	25
380	M	19.6				0.43	2.5	25
380	M	19.8				0.43	2.5	25
380	M	20.3	1.537	66.8	28.28	0.43	2.5	25
380	M	20.3				0.43	2.5	25
380	M	20.3				0.43	2.5	25
380	M	20.3				0.43	2.5	25
380	M	20.3				0.43	2.5	25
380	M	20.3				0.43	2.5	25
380	M	20.3				0.43	2.5	25
380	M	20.3				0.43	2.5	25
380	M	20.6				0.43	2.5	25
380	M	20.6				0.43	2.5	25
380	M	20.6				0.43	2.5	25
380	M	21.3				0.43	2.5	25
380	M	21.3				0.43	2.5	25
380	M	21.3				0.43	2.5	25
380	M	21.3				0.43	2.5	25
380	M	21.3				0.43	2.5	25
380	M	21.4	1.53	51.8	22.13	0.43	2.5	25
380	M	21.4				0.43	2.5	25
380	M	21.4				0.43	2.5	25
380	M	21.4				0.43	2.5	25
380	M	21.4				0.43	2.5	25
380	M	22.3	1.53	50	21.36	0.43	2.5	25
380	M	22.3				0.43	2.5	25
380	M	22.3				0.43	2.5	25
380	M	23.1	1.53	50.9	21.74	0.43	2.5	25
380	M	23.1				0.43	2.5	25
380	M	23.1				0.43	2.5	25
380	M	23.1				0.43	2.5	25
326	M	0	0.432	1.74		0.43	1.361
326	M	0.2				0.43	1.361
326	M	0.2				0.43	1.361
326	M	0.2				0.43	1.361
326	M	0.2				0.43	1.361
326	M	0.2				0.43	1.361
326	M	0.2				0.43	1.361
326	M	0.3				0.43	1.361
326	M	0.7				0.43	1.361
326	M	5.4				0.43	1.361
326	M	5.5				0.43	1.361
326	M	5.5				0.43	1.361
326	M	5.6	0.959	10.6	11.53	0.43	1.361
326	M	5.6				0.43	1.361
326	M	5.6				0.43	1.361
326	M	5.6				0.43	1.361
326	M	5.6				0.43	1.361
326	M	5.6				0.43	1.361
326	M	5.6				0.43	1.361
326	M	6	0.99	12.2	12.45	0.43	1.361
326	M	6				0.43	1.361
326	M	6.2				0.43	1.361
326	M	6.2				0.43	1.361
326	M	6.2				0.43	1.361
326	M	7.2	1.054	13.8	12.42	0.43	1.361
326	M	7.2				0.43	1.361
326	M	8.3	1.118	14.3	11.44	0.43	1.361
326	M	8.3				0.43	1.361
326	M	8.3				0.43	1.361
326	M	10.1	1.194	16	11.22	0.43	1.361
326	M	10.1				0.43	1.361
326	M	10.1				0.43	1.361
326	M	11.1	1.245	19.2	12.39	0.43	1.361
326	M	11.1				0.43	1.361
326	M	11.1				0.43	1.361
326	M	11.3				0.43	1.361
326	M	11.9				0.43	1.361
326	M	11.9				0.43	1.361
326	M	11.9				0.43	1.361
326	M	13.3	1.32	20.9	11.99	0.43	1.361
326	M	13.3				0.43	1.361
326	M	13.3				0.43	1.361
326	M	13.3				0.43	1.361
326	M	17.5	1.46	27.6	12.95	0.43	1.361
326	M	17.5				0.43	1.361
326	M	17.5				0.43	1.361
326	M	17.5				0.43	1.361
326	M	17.5				0.43	1.361
326	M	17.5				0.43	1.361
326	M	21.5	1.518	33	14.32	0.43	1.361
326	M	21.5				0.43	1.361
326	M	21.5				0.43	1.361
326	M	24.4	1.486	33.2	15.03	0.43	1.361
326	M	24.4				0.43	1.361
326	M	24.4				0.43	1.361
326	M	24.4				0.43	1.361
326	M	24.4				0.43	1.361
326	M	24.4				0.43	1.361
326	M	24.4				0.43	1.361
326	M	24.4				0.43	1.361
326	M	24.4				0.43	1.361
326	M	25				0.43	1.361
326	M	25.1	1.505	35	15.45	0.43	1.361
326	M	25.1				0.43	1.361
326	M	25.1				0.43	1.361
326	M	25.1				0.43	1.361
326	M	25.1				0.43	1.361
326	M	25.1				0.43	1.361
326	M	25.1				0.43	1.361
326	M	27.1	1.5	37.2	16.53	0.43	1.361
326	M	27.1				0.43	1.361
326	M	27.1				0.43	1.361
326	M	27.1				0.43	1.361
326	M	27.1				0.43	1.361
326	M	27.1				0.43	1.361
326	M	29.3	1.5	41.8	18.58	0.43	1.361
326	M	29.3				0.43	1.361
326	M	29.3				0.43	1.361
326	M	29.3				0.43	1.361
326	M	29.3				0.43	1.361
326	M	29.3				0.43	1.361
326	M	29.4				0.43	1.361
326	M	29.9				0.43	1.361
326	M	31.6	1.49	51.4	23.15	0.43	1.361
326	M	31.6				0.43	1.361
326	M	31.6				0.43	1.361
326	M	31.6				0.43	1.361
326	M	31.7				0.43	1.361
326	M	31.7				0.43	1.361
326	M	31.7				0.43	1.361
326	M	31.7				0.43	1.361
326	M	31.8				0.43	1.361
326	M	31.8				0.43	1.361
326	M	31.8				0.43	1.361
326	M	31.8				0.43	1.361
326	M	31.8				0.43	1.361
326	M	31.8				0.43	1.361
326	M	31.8				0.43	1.361
326	M	31.8				0.43	1.361
326	M	31.8				0.43	1.361
326	M	32				0.43	1.361
326	M	32				0.43	1.361
326	M	32.1				0.43	1.361
326	M	34.1	1.473	36.4	16.78	0.43	1.361
326	M	35.5				0.43	1.361
326	M	35.6				0.43	1.361
326	M	36.4	1.5	37.5	16.67	0.43	1.361
326	M	38				0.43	1.361
326	M	39.2				0.43	1.361
326	M	39.2				0.43	1.361
326	M	39.3	1.48	39	17.8	0.43	1.361
326	M	39.3				0.43	1.361
326	M	39.3				0.43	1.361
326	M	39.3				0.43	1.361
326	M	39.3				0.43	1.361
326	M	39.3				0.43	1.361
312	M	0	0.43	1.55		0.43	1.55
312	M	0.9	0.61	5	13.44	0.43	1.55	26
312	M	0.9				0.43	1.55	26
312	M	1.7	0.63	5.9	14.87	0.43	1.55	26
312	M	1.7				0.43	1.55	26
312	M	2.5	0.77	8	13.49	0.43	1.55	26
312	M	3.1				0.43	1.55	26
312	M	3.1				0.43	1.55	26
312	M	3.1				0.43	1.55	26
312	M	4.1	0.83	10.5	15.24	0.43	1.55	26
312	M	4.1				0.43	1.55	26
312	M	5.3				0.43	1.55	26
312	M	5.7	0.92	12.2	14.41	0.43	1.55	26
312	M	5.7				0.43	1.55	26
312	M	6.2				0.43	1.55	26
312	M	6.6	0.95	13.2	14.63	0.43	1.55	26
312	M	6.6				0.43	1.55	26
312	M	7.2	0.97	14.5	15.41	0.43	1.55	26
312	M	8.6	1.03	15	14.14	0.43	1.55	26
312	M	8.6				0.43	1.55	26
312	M	8.6				0.43	1.55	26
312	M	8.6				0.43	1.55	26
312	M	12.4				0.43	1.55	26
312	M	13.4	1.18	21	15.08	0.43	1.55	26
312	M	14.1				0.43	1.55	26
312	M	14.2				0.43	1.55	26
312	M	14.4				0.43	1.55	26
312	M	14.6				0.43	1.55	26
312	M	14.6				0.43	1.55	26
312	M	14.6				0.43	1.55	26
312	M	14.6				0.43	1.55	26
312	M	14.6				0.43	1.55	26
312	M	14.7	1.2	19.4	13.47	0.43	1.55	26
312	M	14.7				0.43	1.55	26
312	M	15.6	1.18	23.3	16.73	0.43	1.55	26
312	M	15.6				0.43	1.55	26
312	M	20.2				0.43	1.55	26
312	M	20.4				0.43	1.55	26
312	M	25.4	1.34	26.8	14.93	0.43	1.55	26
175	F	16.1	1.379	24.3	12.78	0.43	1.814	19
175	F	16.1				0.43	1.814	19
175	F	16.5				0.43	1.814	19
175	F	16.7				0.43	1.814	19
175	F	16.7				0.43	1.814	19
175	F	16.7				0.43	1.814	19
175	F	16.9				0.43	1.814	19
175	F	16.9				0.43	1.814	19
175	F	17.1				0.43	1.814	19
175	F	17.2	1.384	24.5	12.79	0.43	1.814	19
175	F	17.2				0.43	1.814	19
175	F	17.7				0.43	1.814	19
175	F	18				0.43	1.814	19
175	F	18				0.43	1.814	19
175	F	18				0.43	1.814	19
175	F	18				0.43	1.814	19
175	F	18.1				0.43	1.814	19
175	F	18.2	1.425	31.6	15.56	0.43	1.814	19
75	M	0.3				0.43	2.131	45
75	M	2.9				0.43	2.131	45
75	M	3.1				0.43	2.131	45
75	M	3.8				0.43	2.131	45
75	M	4				0.43	2.131	45
75	M	4.9				0.43	2.131	45
75	M	17.2				0.43	2.131	45
75	M	17.5				0.43	2.131	45
75	M	19.3				0.43	2.131	45
75	M	20.3	1.537	41.3	17.48	0.43	2.131	45
75	M	21.4	1.537	41.4	17.52	0.43	2.131	45
75	M	22.3	1.537	44.8	18.96	0.43	2.131	45
75	M	22.3				0.43	2.131	45
75	M	22.4				0.43	2.131	45
75	M	23.4	1.543	46.8	19.66	0.43	2.131	45
75	M	23.4				0.43	2.131	45
75	M	24.2				0.43	2.131	45
75	M	24.2				0.43	2.131	45
75	M	24.2				0.43	2.131	45
75	M	24.2				0.43	2.131	45
75	M	24.3	1.543	51.4	21.59	0.43	2.131	45
75	M	24.3				0.43	2.131	45
75	M	24.3				0.43	2.131	45
75	M	24.3				0.43	2.131	45
75	M	25.2				0.43	2.131	45
75	M	25.2				0.43	2.131	45
75	M	25.3	1.543	54.1	22.72	0.43	2.131	45
75	M	25.3				0.43	2.131	45
75	M	25.5				0.43	2.131	45
75	M	25.5				0.43	2.131	45
75	M	25.6				0.43	2.131	45
75	M	25.6				0.43	2.131	45
75	M	25.7				0.43	2.131	45
75	M	25.7				0.43	2.131	45
75	M	26				0.43	2.131	45
75	M	26.4	1.53	45.9	19.61	0.43	2.131	45
75	M	26.4				0.43	2.131	45
75	M	27.2				0.43	2.131	45
75	M	27.6	1.537	46.8	19.81	0.43	2.131	45
75	M	27.6				0.43	2.131	45
75	M	27.6				0.43	2.131	45
75	M	27.9				0.43	2.131	45
75	M	27.9				0.43	2.131	45
75	M	28.3	1.537	48.2	20.4	0.43	2.131	45
75	M	28.3				0.43	2.131	45
75	M	29				0.43	2.131	45
75	M	30.5	1.537	46.4	19.64	0.43	2.131	45
75	M	30.5				0.43	2.131	45
75	M	31.5	1.524	48.6	20.93	0.43	2.131	45
75	M	31.5				0.43	2.131	45
75	M	31.9				0.43	2.131	45
75	M	31.9				0.43	2.131	45
75	M	31.9				0.43	2.131	45
75	M	31.9				0.43	2.131	45
75	M	31.9				0.43	2.131	45
75	M	31.9				0.43	2.131	45
75	M	31.9				0.43	2.131	45
75	M	31.9				0.43	2.131	45
75	M	31.9				0.43	2.131	45
75	M	32				0.43	2.131	45
75	M	32				0.43	2.131	45
75	M	32				0.43	2.131	45
75	M	32.1				0.43	2.131	45
75	M	32.4				0.43	2.131	45
75	M	32.7	1.524	52.3	22.52	0.43	2.131	45
75	M	32.7				0.43	2.131	45
75	M	33.1				0.43	2.131	45
75	M	33.8				0.43	2.131	45
75	M	34				0.43	2.131	45
75	M	34.4	1.53	51.6	22.04	0.43	2.131	45
75	M	34.4				0.43	2.131	45
75	M	34.4				0.43	2.131	45
75	M	34.4				0.43	2.131	45
75	M	34.4				0.43	2.131	45
75	M	34.8				0.43	2.131	45
75	M	34.8				0.43	2.131	45
75	M	35.6				0.43	2.131	45
75	M	35.7	1.511	48.75	21.35	0.43	2.131	45
75	M	35.7				0.43	2.131	45
75	M	35.7				0.43	2.131	45
75	M	37.5				0.43	2.131	45
75	M	38.1				0.43	2.131	45
75	M	38.1				0.43	2.131	45
75	M	38.1				0.43	2.131	45
75	M	38.1				0.43	2.131	45
75	M	38.1				0.43	2.131	45
75	M	38.1				0.43	2.131	45
75	M	38.2				0.43	2.131	45
75	M	42.6				0.43	2.131	45
75	M	42.8				0.43	2.131	45
75	M	42.8				0.43	2.131	45
75	M	42.8				0.43	2.131	45
69	M	1.5				0.43	3.068	35
69	M	1.5				0.43	3.068	35
69	M	15.6				0.43	3.068	35
69	M	16.1				0.43	3.068	35
69	M	17.2				0.43	3.068	35
69	M	17.2				0.43	3.068	35
69	M	18.1	1.626	50.3	19.03	0.43	3.068	35
69	M	18.1				0.43	3.068	35
69	M	19.7	1.613	46.3	17.8	0.43	3.068	35
69	M	19.7				0.43	3.068	35
69	M	20.8	1.638	51.7	19.27	0.43	3.068	35
69	M	20.8				0.43	3.068	35
69	M	22.5	1.626	54.7	20.69	0.43	3.068	35
69	M	23.3	1.638	55.3	20.61	0.43	3.068	35
69	M	23.3				0.43	3.068	35
69	M	23.5				0.43	3.068	35
69	M	24.3	1.626	56.2	21.26	0.43	3.068	35
69	M	24.3				0.43	3.068	35
69	M	24.3				0.43	3.068	35
69	M	25.3	1.651	52.2	19.15	0.43	3.068	35
69	M	25.4				0.43	3.068	35
69	M	25.4				0.43	3.068	35
69	M	25.6				0.43	3.068	35
69	M	25.6				0.43	3.068	35
69	M	25.6				0.43	3.068	35
69	M	26.1	1.664	54.9	19.83	0.43	3.068	35
69	M	26.1				0.43	3.068	35
69	M	26.1				0.43	3.068	35
69	M	26.9				0.43	3.068	35
69	M	27.2	1.664	53.9	19.47	0.43	3.068	35
69	M	27.2				0.43	3.068	35
69	M	27.2				0.43	3.068	35
69	M	27.2				0.43	3.068	35
69	M	28.2	1.664	54.4	19.65	0.43	3.068	35
69	M	28.2				0.43	3.068	35
69	M	28.3				0.43	3.068	35
69	M	28.3				0.43	3.068	35
69	M	28.3				0.43	3.068	35
69	M	29.2	1.664	57.2	20.66	0.43	3.068	35
69	M	29.2				0.43	3.068	35
69	M	30.2	1.657	54.9	20	0.43	3.068	35
69	M	30.2				0.43	3.068	35
69	M	31.2	1.657	58.5	21.31	0.43	3.068	35
69	M	31.2				0.43	3.068	35
69	M	31.8				0.43	3.068	35
69	M	32.2	1.657	56	20.4	0.43	3.068	35
69	M	32.3				0.43	3.068	35
69	M	32.3				0.43	3.068	35
69	M	33.2	1.657	59.9	21.82	0.43	3.068	35
69	M	33.2				0.43	3.068	35
69	M	34.2	1.651	53.8	19.74	0.43	3.068	35
69	M	34.2				0.43	3.068	35
69	M	34.3				0.43	3.068	35
69	M	34.3				0.43	3.068	35
69	M	34.3				0.43	3.068	35
69	M	34.6				0.43	3.068	35
69	M	34.6				0.43	3.068	35
69	M	34.6				0.43	3.068	35
69	M	34.7				0.43	3.068	35
69	M	34.9				0.43	3.068	35
69	M	34.9				0.43	3.068	35
69	M	35				0.43	3.068	35
69	M	35.1				0.43	3.068	35
69	M	35.2	1.651	55.8	20.47	0.43	3.068	35
69	M	35.3				0.43	3.068	35
69	M	35.4				0.43	3.068	35
69	M	35.4				0.43	3.068	35
69	M	35.4				0.43	3.068	35
48	F	0.5				0.43	2.041	18
48	F	2				0.43	2.041	18
48	F	5				0.43	2.041	18
48	F	10.7				0.43	2.041	18
48	F	10.7				0.43	2.041	18
48	F	11				0.43	2.041	18
48	F	12.1	1.13	15.9	12.45	0.43	2.041	18
48	F	12.1				0.43	2.041	18
48	F	12.1				0.43	2.041	18
48	F	12.4	1.143	16.1	12.32	0.43	2.041	18
48	F	12.4				0.43	2.041	18
48	F	12.5				0.43	2.041	18
48	F	12.8				0.43	2.041	18
48	F	12.9				0.43	2.041	18
48	F	12.9				0.43	2.041	18
48	F	12.9				0.43	2.041	18
48	F	13.2				0.43	2.041	18
48	F	13.4				0.43	2.041	18
48	F	13.4				0.43	2.041	18
48	F	13.6				0.43	2.041	18
48	F	13.7				0.43	2.041	18
48	F	13.7				0.43	2.041	18
48	F	13.7				0.43	2.041	18
48	F	13.8				0.43	2.041	18
48	F	13.8				0.43	2.041	18
48	F	14.2	1.219	18.1	12.18	0.43	2.041	18
48	F	14.2				0.43	2.041	18
48	F	14.2				0.43	2.041	18
48	F	14.2				0.43	2.041	18
48	F	14.2				0.43	2.041	18
48	F	14.2				0.43	2.041	18
48	F	14.3	1.232	18.1	11.92	0.43	2.041	18
48	F	14.3				0.43	2.041	18
48	F	14.3				0.43	2.041	18
48	F	14.3				0.43	2.041	18
48	F	14.3				0.43	2.041	18
48	F	14.5				0.43	2.041	18
48	F	14.6				0.43	2.041	18
48	F	14.6				0.43	2.041	18
48	F	14.6				0.43	2.041	18
48	F	14.6				0.43	2.041	18
48	F	14.6				0.43	2.041	18
48	F	14.6				0.43	2.041	18
48	F	14.6				0.43	2.041	18
48	F	14.7				0.43	2.041	18
48	F	14.9				0.43	2.041	18
48	F	15.2	1.27	20.4	12.65	0.43	2.041	18
48	F	15.2				0.43	2.041	18
48	F	15.2				0.43	2.041	18
48	F	15.4				0.43	2.041	18
48	F	15.4				0.43	2.041	18
48	F	16.1				0.43	2.041	18
48	F	16.5				0.43	2.041	18
48	F	16.9	1.351	23.1	12.66	0.43	2.041	18
48	F	16.9				0.43	2.041	18
48	F	17.2				0.43	2.041	18
48	F	17.3				0.43	2.041	18
48	F	17.8				0.43	2.041	18
48	F	17.8				0.43	2.041	18
48	F	17.8				0.43	2.041	18
48	F	17.8				0.43	2.041	18
48	F	17.8				0.43	2.041	18
48	F	17.9				0.43	2.041	18
48	F	17.9				0.43	2.041	18
48	F	17.9				0.43	2.041	18
48	F	17.9				0.43	2.041	18
48	F	17.9				0.43	2.041	18
48	F	18				0.43	2.041	18
48	F	18.1				0.43	2.041	18
48	F	18.1				0.43	2.041	18
110	F	0	0.44	1.814		0.44	1.814	0
110	F	3				0.44	1.814	47
110	F	7.2				0.44	1.814	47
110	F	11				0.44	1.814	47
110	F	13.5	1.41	28.4	14.28	0.44	1.814	47
110	F	13.5				0.44	1.814	47
110	F	14.6				0.44	1.814	47
110	F	14.7				0.44	1.814	47
110	F	15.4	1.499	35.4	15.75	0.44	1.814	47
110	F	15.4				0.44	1.814	47
110	F	15.4				0.44	1.814	47
110	F	15.4				0.44	1.814	47
110	F	15.4				0.44	1.814	47
110	F	17.5	1.524	39.9	17.18	0.44	1.814	47
110	F	17.5				0.44	1.814	47
110	F	17.5				0.44	1.814	47
110	F	18.3				0.44	1.814	47
110	F	18.3				0.44	1.814	47
110	F	21.3	1.524	36.4	15.67	0.44	1.814	47
110	F	21.3				0.44	1.814	47
110	F	21.4				0.44	1.814	47
110	F	21.7				0.44	1.814	47
110	F	21.9				0.44	1.814	47
110	F	21.9				0.44	1.814	47
110	F	22.7				0.44	1.814	47
110	F	22.7				0.44	1.814	47
110	F	22.7				0.44	1.814	47
110	F	23.2				0.44	1.814	47
110	F	23.2				0.44	1.814	47
110	F	23.2				0.44	1.814	47
110	F	23.2				0.44	1.814	47
110	F	23.3				0.44	1.814	47
110	F	23.3				0.44	1.814	47
110	F	25.5				0.44	1.814	47
110	F	25.6				0.44	1.814	47
110	F	25.9				0.44	1.814	47
110	F	25.9				0.44	1.814	47
110	F	25.9				0.44	1.814	47
110	F	26	1.513	44	19.22	0.44	1.814	47
110	F	26				0.44	1.814	47
110	F	26				0.44	1.814	47
110	F	26				0.44	1.814	47
110	F	26				0.44	1.814	47
110	F	26.4				0.44	1.814	47
110	F	26.6				0.44	1.814	47
110	F	32.8				0.44	1.814	47
110	F	32.8				0.44	1.814	47
110	F	33.2	1.505	46	20.31	0.44	1.814	47
110	F	33.2				0.44	1.814	47
110	F	33.2				0.44	1.814	47
110	F	33.2				0.44	1.814	47
110	F	33.2				0.44	1.814	47
110	F	34.8				0.44	1.814	47
110	F	35.1				0.44	1.814	47
110	F	36.8				0.44	1.814	47
110	F	37.1	1.492	46.3	20.8	0.44	1.814	47
110	F	37.1				0.44	1.814	47
110	F	37.1				0.44	1.814	47
110	F	37.2				0.44	1.814	47
110	F	37.2				0.44	1.814	47
110	F	37.2				0.44	1.814	47
110	F	37.2				0.44	1.814	47
110	F	37.2				0.44	1.814	47
110	F	37.2				0.44	1.814	47
110	F	37.2				0.44	1.814	47
110	F	37.6				0.44	1.814	47
110	F	38				0.44	1.814	47
110	F	38				0.44	1.814	47
110	F	38.1				0.44	1.814	47
110	F	38.2	1.479	52.4	23.95	0.44	1.814	47
110	F	38.2				0.44	1.814	47
110	F	38.2				0.44	1.814	47
110	F	38.2				0.44	1.814	47
110	F	38.3				0.44	1.814	47
110	F	38.3				0.44	1.814	47
110	F	38.3				0.44	1.814	47
110	F	38.4				0.44	1.814	47
110	F	38.5				0.44	1.814	47
110	F	38.5				0.44	1.814	47
110	F	38.5				0.44	1.814	47
110	F	38.7				0.44	1.814	47
110	F	39.2	1.499	51.8	23.05	0.44	1.814	47
110	F	39.2				0.44	1.814	47
110	F	39.2				0.44	1.814	47
110	F	39.2				0.44	1.814	47
110	F	39.2				0.44	1.814	47
110	F	39.2				0.44	1.814	47
110	F	39.2				0.44	1.814	47
110	F	39.2				0.44	1.814	47
110	F	39.2				0.44	1.814	47
110	F	39.2				0.44	1.814	47
110	F	39.2				0.44	1.814	47
110	F	39.8				0.44	1.814	47
110	F	39.8				0.44	1.814	47
110	F	39.9				0.44	1.814	47
110	F	40.1				0.44	1.814	47
110	F	40.1				0.44	1.814	47
110	F	40.3				0.44	1.814	47
110	F	40.5				0.44	1.814	47
110	F	40.5				0.44	1.814	47
110	F	40.6				0.44	1.814	47
110	F	40.6				0.44	1.814	47
110	F	43.9				0.44	1.814	47
110	F	43.9				0.44	1.814	47
110	F	44.2				0.44	1.814	47
553	F	1.9				0.445	2.216
553	F	4.9				0.445	2.216
553	F	5.3				0.445	2.216
553	F	5.3				0.445	2.216
553	F	5.3				0.445	2.216
553	F	5.3				0.445	2.216
553	F	5.6				0.445	2.216
553	F	6.4				0.445	2.216
553	F	6.5				0.445	2.216
553	F	6.5				0.445	2.216
553	F	6.5				0.445	2.216
553	F	6.5				0.445	2.216
553	F	7.2				0.445	2.216
553	F	7.9				0.445	2.216
553	F	7.9				0.445	2.216
553	F	8				0.445	2.216
553	F	8.1	1.143	19	14.54	0.445	2.216
553	F	8.1				0.445	2.216
553	F	8.1				0.445	2.216
553	F	8.2				0.445	2.216
553	F	8.2				0.445	2.216
553	F	8.2				0.445	2.216
553	F	8.3				0.445	2.216
553	F	8.6				0.445	2.216
553	F	8.7				0.445	2.216
553	F	9.2				0.445	2.216
553	F	9.2				0.445	2.216
553	F	12				0.445	2.216
553	F	12.1				0.445	2.216
553	F	12.1				0.445	2.216
553	F	12.1				0.445	2.216
553	F	12.1				0.445	2.216
553	F	12.1				0.445	2.216
553	F	24.4				0.445	2.216
416	F	0.1	0.49	2.29	9.54	0.45	1.552
416	F	0.1				0.45	1.552
416	F	0.1				0.45	1.552
416	F	0.1				0.45	1.552
416	F	0.2	0.533	3	10.56	0.45	1.552
416	F	0.2				0.45	1.552
416	F	0.2				0.45	1.552
416	F	0.2				0.45	1.552
416	F	0.2				0.45	1.552
416	F	0.2				0.45	1.552
416	F	0.5	0.61	5.15	13.84	0.45	1.552
416	F	0.5				0.45	1.552
416	F	0.6				0.45	1.552
416	F	0.7				0.45	1.552
416	F	0.8				0.45	1.552
416	F	0.8				0.45	1.552
416	F	0.8				0.45	1.552
416	F	0.9	0.673	6.62	14.62	0.45	1.552
416	F	0.9				0.45	1.552
416	F	0.9				0.45	1.552
416	F	1.2	0.699	8.43	17.25	0.45	1.552
416	F	1.2				0.45	1.552
416	F	1.6	0.743	8.29	15.02	0.45	1.552
416	F	1.6				0.45	1.552
416	F	2	0.762	8.35	14.38	0.45	1.552
416	F	2				0.45	1.552
416	F	2				0.45	1.552
416	F	2				0.45	1.552
416	F	2				0.45	1.552
416	F	2				0.45	1.552
416	F	2				0.45	1.552
416	F	2.4				0.45	1.552
416	F	2.5				0.45	1.552
416	F	2.5				0.45	1.552
416	F	2.6	0.787	9.15	14.77	0.45	1.552
416	F	2.6				0.45	1.552
416	F	2.6				0.45	1.552
416	F	3.1	0.819	10.2	15.21	0.45	1.552
416	F	3.1				0.45	1.552
416	F	3.9	0.883	11.35	14.56	0.45	1.552
416	F	3.9				0.45	1.552
416	F	3.9				0.45	1.552
416	F	5.2	0.946	13.2	14.75	0.45	1.552
416	F	5.2				0.45	1.552
416	F	6.2	0.991	13.2	13.44	0.45	1.552
416	F	6.2				0.45	1.552
416	F	6.2				0.45	1.552
416	F	6.2				0.45	1.552
416	F	7.3	1.029	14.2	13.41	0.45	1.552
416	F	7.3				0.45	1.552
416	F	8.5	1.073	15.5	13.46	0.45	1.552
416	F	8.5				0.45	1.552
416	F	8.5				0.45	1.552
416	F	9.5	1.124	18	14.25	0.45	1.552
416	F	9.5				0.45	1.552
416	F	9.5				0.45	1.552
416	F	9.5				0.45	1.552
416	F	10.5	1.156	19.3	14.44	0.45	1.552
416	F	10.5				0.45	1.552
416	F	10.5				0.45	1.552
416	F	10.7				0.45	1.552
416	F	10.8				0.45	1.552
416	F	10.8				0.45	1.552
416	F	10.8				0.45	1.552
416	F	11.1				0.45	1.552
416	F	11.1				0.45	1.552
416	F	11.1				0.45	1.552
416	F	11.1				0.45	1.552
416	F	11.1				0.45	1.552
416	F	11.5	1.2	20.7	14.38	0.45	1.552
416	F	11.5				0.45	1.552
416	F	11.5				0.45	1.552
416	F	11.5				0.45	1.552
416	F	11.5				0.45	1.552
416	F	11.5				0.45	1.552
416	F	11.5				0.45	1.552
416	F	11.5				0.45	1.552
416	F	11.8				0.45	1.552
416	F	12.8	1.232	21.1	13.9	0.45	1.552
416	F	12.8				0.45	1.552
416	F	12.8				0.45	1.552
416	F	12.8				0.45	1.552
416	F	12.8				0.45	1.552
416	F	12.8				0.45	1.552
416	F	12.8				0.45	1.552
416	F	12.8				0.45	1.552
416	F	12.8				0.45	1.552
416	F	12.8				0.45	1.552
416	F	12.8				0.45	1.552
416	F	12.8				0.45	1.552
416	F	12.8				0.45	1.552
416	F	12.8				0.45	1.552
416	F	13.8	1.266	21.6	13.48	0.45	1.552
416	F	13.8				0.45	1.552
416	F	13.8				0.45	1.552
416	F	13.8				0.45	1.552
416	F	13.8				0.45	1.552
416	F	13.8				0.45	1.552
416	F	14.8	1.27	30	18.6	0.45	1.552
416	F	14.8				0.45	1.552
416	F	14.8				0.45	1.552
416	F	14.8				0.45	1.552
416	F	14.8				0.45	1.552
416	F	14.8				0.45	1.552
416	F	14.8				0.45	1.552
416	F	14.8				0.45	1.552
416	F	14.8				0.45	1.552
416	F	15.2				0.45	1.552
416	F	15.2				0.45	1.552
416	F	16				0.45	1.552
416	F	16				0.45	1.552
416	F	16				0.45	1.552
416	F	16				0.45	1.552
416	F	16				0.45	1.552
416	F	16				0.45	1.552
416	F	16				0.45	1.552
416	F	16.7	1.346	33.4	18.44	0.45	1.552
416	F	16.7				0.45	1.552
416	F	16.7				0.45	1.552
416	F	16.7				0.45	1.552
416	F	16.7				0.45	1.552
416	F	17.7	1.37	30.9	16.46	0.45	1.552
416	F	17.7				0.45	1.552
416	F	17.7				0.45	1.552
416	F	17.7				0.45	1.552
416	F	17.7				0.45	1.552
416	F	18.8	1.378	30.9	16.27	0.45	1.552
416	F	18.8				0.45	1.552
416	F	18.8				0.45	1.552
416	F	18.8				0.45	1.552
416	F	20.1	1.39	31.4	16.25	0.45	1.552
416	F	20.1				0.45	1.552
416	F	20.1				0.45	1.552
416	F	20.1				0.45	1.552
416	F	20.1				0.45	1.552
416	F	20.1				0.45	1.552
416	F	20.3				0.45	1.552
416	F	21.6				0.45	1.552
416	F	21.6	139.7	34.5	0	0.45	1.552
416	F	21.6				0.45	1.552
416	F	21.6				0.45	1.552
416	F	21.6				0.45	1.552
416	F	21.6				0.45	1.552
416	F	21.6				0.45	1.552
416	F	21.7	1.397	34.5	17.68	0.45	1.552
416	F	21.7	1.397		0	0.45	1.552
416	F	23.3	1.372	33.3	17.69	0.45	1.552
416	F	23.3	1.372	33.3	17.69	0.45	1.552
416	F	24.8				0.45	1.552
416	F	24.8				0.45	1.552
416	F	24.8				0.45	1.552
416	F	24.9				0.45	1.552
416	F	25				0.45	1.552
416	F	26.5				0.45	1.552
416	F	26.8				0.45	1.552
416	F	27	1.37	38.2	20.35	0.45	1.552
416	F	27.9				0.45	1.552
416	F	27.9				0.45	1.552
416	F	27.9				0.45	1.552
416	F	27.9				0.45	1.552
416	F	27.9				0.45	1.552
368	F	1.7				0.45	1.814	14
368	F	2.1				0.45	1.814	14
368	F	2.1				0.45	1.814	14
368	F	2.2				0.45	1.814	14
368	F	2.2				0.45	1.814	14
368	F	2.8				0.45	1.814	14
368	F	3				0.45	1.814	14
368	F	3.1				0.45	1.814	14
368	F	3.1				0.45	1.814	14
368	F	3.2				0.45	1.814	14
368	F	3.3				0.45	1.814	14
368	F	3.4				0.45	1.814	14
368	F	3.6				0.45	1.814	14
368	F	3.9				0.45	1.814	14
368	F	3.9				0.45	1.814	14
368	F	4.2				0.45	1.814	14
368	F	4.2				0.45	1.814	14
368	F	4.2				0.45	1.814	14
368	F	4.2				0.45	1.814	14
368	F	4.3	0.978	14.3	14.95	0.45	1.814	14
368	F	4.3				0.45	1.814	14
368	F	4.3				0.45	1.814	14
368	F	4.3				0.45	1.814	14
368	F	4.3				0.45	1.814	14
368	F	4.3				0.45	1.814	14
368	F	4.3				0.45	1.814	14
368	F	4.3				0.45	1.814	14
368	F	4.3				0.45	1.814	14
368	F	4.3				0.45	1.814	14
368	F	4.3				0.45	1.814	14
368	F	4.3				0.45	1.814	14
368	F	4.4				0.45	1.814	14
368	F	4.4				0.45	1.814	14
368	F	4.6				0.45	1.814	14
368	F	4.8				0.45	1.814	14
368	F	4.9				0.45	1.814	14
368	F	5	1.04	15	13.87	0.45	1.814	14
368	F	5				0.45	1.814	14
368	F	5				0.45	1.814	14
368	F	5.1				0.45	1.814	14
368	F	5.1				0.45	1.814	14
368	F	5.2				0.45	1.814	14
368	F	5.6				0.45	1.814	14
368	F	5.9	1.08	18	15.43	0.45	1.814	14
368	F	5.9				0.45	1.814	14
368	F	5.9				0.45	1.814	14
368	F	5.9				0.45	1.814	14
368	F	6.4				0.45	1.814	14
368	F	6.4				0.45	1.814	14
368	F	6.6				0.45	1.814	14
368	F	6.7				0.45	1.814	14
368	F	6.7				0.45	1.814	14
368	F	6.9	1.156	19.3	14.44	0.45	1.814	14
368	F	6.9				0.45	1.814	14
368	F	6.9				0.45	1.814	14
368	F	6.9				0.45	1.814	14
368	F	6.9				0.45	1.814	14
368	F	6.9				0.45	1.814	14
368	F	7.9				0.45	1.814	14
368	F	7.9				0.45	1.814	14
368	F	8	1.207	21.25	14.59	0.45	1.814	14
368	F	8				0.45	1.814	14
368	F	8				0.45	1.814	14
368	F	8				0.45	1.814	14
368	F	8				0.45	1.814	14
368	F	8				0.45	1.814	14
368	F	8				0.45	1.814	14
368	F	8				0.45	1.814	14
368	F	8.1				0.45	1.814	14
368	F	8.1				0.45	1.814	14
368	F	8.1				0.45	1.814	14
368	F	8.1				0.45	1.814	14
368	F	8.4				0.45	1.814	14
368	F	8.4				0.45	1.814	14
368	F	8.4				0.45	1.814	14
368	F	8.6				0.45	1.814	14
368	F	8.7				0.45	1.814	14
368	F	8.8				0.45	1.814	14
368	F	8.8				0.45	1.814	14
368	F	8.8				0.45	1.814	14
368	F	8.8				0.45	1.814	14
368	F	8.8				0.45	1.814	14
368	F	9	1.264	26.7	16.71	0.45	1.814	14
368	F	9				0.45	1.814	14
368	F	9				0.45	1.814	14
368	F	9				0.45	1.814	14
368	F	9				0.45	1.814	14
368	F	9				0.45	1.814	14
368	F	9.3				0.45	1.814	14
368	F	9.3				0.45	1.814	14
368	F	9.5				0.45	1.814	14
368	F	9.7				0.45	1.814	14
368	F	9.8				0.45	1.814	14
368	F	9.8				0.45	1.814	14
368	F	9.8				0.45	1.814	14
368	F	9.8				0.45	1.814	14
368	F	10.2				0.45	1.814	14
282	F	0	0.45	2.37		0.45	2.37	28
282	F	0.1	0.476	2.7	11.92	0.45	2.37	28
282	F	0.1				0.45	2.37	28
282	F	0.2	0.533	4.1	14.43	0.45	2.37	28
282	F	0.2				0.45	2.37	28
282	F	0.5	0.635	6.1	15.13	0.45	2.37	28
282	F	0.5				0.45	2.37	28
282	F	0.7				0.45	2.37	28
282	F	0.7				0.45	2.37	28
282	F	0.8	0.66	7.3	16.76	0.45	2.37	28
282	F	0.8				0.45	2.37	28
282	F	1	0.673	7.7	17	0.45	2.37	28
282	F	1				0.45	2.37	28
282	F	1				0.45	2.37	28
282	F	1.1				0.45	2.37	28
282	F	1.6	0.74	10	18.26	0.45	2.37	28
282	F	1.6				0.45	2.37	28
282	F	1.7				0.45	2.37	28
282	F	1.7				0.45	2.37	28
282	F	2.2	0.8	10.43	16.3	0.45	2.37	28
282	F	2.2				0.45	2.37	28
282	F	3	0.857	12.9	17.56	0.45	2.37	28
282	F	3				0.45	2.37	28
282	F	4.2	0.902	14.7	18.07	0.45	2.37	28
282	F	4.2				0.45	2.37	28
282	F	5.4	0.977	15.4	16.13	0.45	2.37	28
282	F	5.4				0.45	2.37	28
282	F	6.4	1.025	17.5	16.66	0.45	2.37	28
282	F	6.4				0.45	2.37	28
282	F	7.1	1.045	18.4	16.85	0.45	2.37	28
282	F	7.1				0.45	2.37	28
282	F	7.1				0.45	2.37	28
282	F	7.4				0.45	2.37	28
282	F	8.3	1.105	20.3	16.63	0.45	2.37	28
282	F	8.3				0.45	2.37	28
282	F	8.3				0.45	2.37	28
282	F	8.3				0.45	2.37	28
282	F	8.4				0.45	2.37	28
282	F	8.5				0.45	2.37	28
282	F	10.8				0.45	2.37	28
282	F	10.8				0.45	2.37	28
282	F	16				0.45	2.37	28
282	F	16				0.45	2.37	28
282	F	20.4	1.4605	37	17.35	0.45	2.37	28
282	F	20.4				0.45	2.37	28
282	F	20.4				0.45	2.37	28
282	F	20.4				0.45	2.37	28
282	F	20.4				0.45	2.37	28
282	F	20.4				0.45	2.37	28
282	F	20.4				0.45	2.37	28
282	F	20.4				0.45	2.37	28
282	F	20.4				0.45	2.37	28
282	F	20.7				0.45	2.37	28
282	F	21.4				0.45	2.37	28
282	F	22.5				0.45	2.37	28
282	F	22.6				0.45	2.37	28
282	F	22.7				0.45	2.37	28
282	F	23.6				0.45	2.37	28
282	F	24.5				0.45	2.37	28
282	F	24.5				0.45	2.37	28
282	F	24.5				0.45	2.37	28
282	F	24.6	1.4	35	17.86	0.45	2.37	28
282	F	24.6				0.45	2.37	28
282	F	24.6				0.45	2.37	28
282	F	24.6				0.45	2.37	28
282	F	24.6				0.45	2.37	28
282	F	24.6				0.45	2.37	28
282	F	24.6				0.45	2.37	28
282	F	24.6				0.45	2.37	28
282	F	24.8				0.45	2.37	28
282	F	24.9				0.45	2.37	28
282	F	24.9				0.45	2.37	28
282	F	24.9				0.45	2.37	28
282	F	24.9				0.45	2.37	28
282	F	25	1.423	40.9	20.2	0.45	2.37	28
282	F	25				0.45	2.37	28
282	F	25				0.45	2.37	28
282	F	25				0.45	2.37	28
282	F	25				0.45	2.37	28
282	F	25				0.45	2.37	28
282	F	25				0.45	2.37	28
282	F	25				0.45	2.37	28
282	F	25				0.45	2.37	28
282	F	25				0.45	2.37	28
282	F	25				0.45	2.37	28
282	F	25				0.45	2.37	28
282	F	25				0.45	2.37	28
282	F	25.1				0.45	2.37	28
282	F	26.1	1.422	43.6	21.56	0.45	2.37	28
282	F	26.1				0.45	2.37	28
282	F	26.1				0.45	2.37	28
282	F	26.1				0.45	2.37	28
282	F	26.1				0.45	2.37	28
282	F	26.1				0.45	2.37	28
282	F	26.1				0.45	2.37	28
282	F	27.1				0.45	2.37	28
282	F	27.1				0.45	2.37	28
282	F	27.1				0.45	2.37	28
282	F	27.1				0.45	2.37	28
282	F	27.1				0.45	2.37	28
282	F	27.4				0.45	2.37	28
282	F	28.1	1.422	40.5	20.03	0.45	2.37	28
282	F	28.1				0.45	2.37	28
282	F	28.1				0.45	2.37	28
264	M	0				0.45	2.642
264	M	0.4	0.597	4.9	13.75	0.45	2.642
264	M	0.4				0.45	2.642
264	M	0.4				0.45	2.642
264	M	0.4				0.45	2.642
264	M	0.8				0.45	2.642
264	M	0.9	0.673	8.5	18.77	0.45	2.642
264	M	0.9				0.45	2.642
264	M	1.5	0.787	11.3	18.24	0.45	2.642
264	M	1.5				0.45	2.642
264	M	1.5				0.45	2.642
264	M	1.9				0.45	2.642
264	M	2.3				0.45	2.642
264	M	2.3				0.45	2.642
264	M	2.4	0.876	12.7	16.55	0.45	2.642
264	M	2.4				0.45	2.642
264	M	2.4				0.45	2.642
264	M	3.4				0.45	2.642
264	M	3.4				0.45	2.642
264	M	3.9	0.953	14.3	15.75	0.45	2.642
264	M	5	0.99	15.2	15.51	0.45	2.642
264	M	5				0.45	2.642
264	M	5.4				0.45	2.642
264	M	6	1.054	15.9	14.31	0.45	2.642
264	M	7.6				0.45	2.642
264	M	8				0.45	2.642
264	M	9.5				0.45	2.642
264	M	9.6				0.45	2.642
264	M	9.9				0.45	2.642
264	M	9.9				0.45	2.642
264	M	10.2				0.45	2.642
264	M	10.4				0.45	2.642
264	M	10.4				0.45	2.642
264	M	10.5	1.321	24.5	14.04	0.45	2.642
264	M	10.5				0.45	2.642
264	M	10.5				0.45	2.642
264	M	10.5				0.45	2.642
264	M	10.5				0.45	2.642
264	M	10.5				0.45	2.642
264	M	10.5				0.45	2.642
264	M	10.5				0.45	2.642
264	M	10.5				0.45	2.642
264	M	10.5				0.45	2.642
264	M	10.5				0.45	2.642
264	M	10.5				0.45	2.642
264	M	10.5				0.45	2.642
264	M	11.5				0.45	2.642
264	M	11.5				0.45	2.642
264	M	11.6	1.404	29.3	14.86	0.45	2.642
264	M	11.6				0.45	2.642
264	M	11.6				0.45	2.642
264	M	11.6				0.45	2.642
264	M	11.6				0.45	2.642
264	M	11.6				0.45	2.642
264	M	13.1	1.486	37.5	16.98	0.45	2.642
264	M	13.1				0.45	2.642
264	M	13.1				0.45	2.642
264	M	13.1				0.45	2.642
264	M	13.1				0.45	2.642
264	M	13.1				0.45	2.642
264	M	13.1				0.45	2.642
264	M	13.1				0.45	2.642
264	M	14	1.537	43.2	18.29	0.45	2.642
264	M	14				0.45	2.642
264	M	14				0.45	2.642
264	M	14.1				0.45	2.642
264	M	14.9	1.6	45.5	17.77	0.45	2.642
264	M	14.9				0.45	2.642
264	M	14.9				0.45	2.642
264	M	14.9				0.45	2.642
264	M	15.9				0.45	2.642
264	M	15.9				0.45	2.642
264	M	17.1	1.676	56	19.94	0.45	2.642
264	M	17.1				0.45	2.642
264	M	17.1				0.45	2.642
264	M	17.1				0.45	2.642
264	M	17.6				0.45	2.642
264	M	19				0.45	2.642
264	M	20.9				0.45	2.642
264	M	22.1	1.695	54.5	18.97	0.45	2.642
264	M	22.1				0.45	2.642
264	M	22.1				0.45	2.642
264	M	22.1				0.45	2.642
264	M	22.1				0.45	2.642
264	M	22.1				0.45	2.642
264	M	24.1	1.7	57	19.72	0.45	2.642
264	M	24.1				0.45	2.642
264	M	24.1				0.45	2.642
264	M	24.3				0.45	2.642
264	M	25.9	1.697	59.5	20.66	0.45	2.642
264	M	25.9				0.45	2.642
264	M	25.9				0.45	2.642
264	M	25.9				0.45	2.642
264	M	25.9				0.45	2.642
264	M	25.9				0.45	2.642
264	M	26.2				0.45	2.642
264	M	28.3				0.45	2.642
264	M	28.8				0.45	2.642
264	M	29	1.702	60.5	20.89	0.45	2.642
264	M	29				0.45	2.642
264	M	31.4	1.705	65.9	22.67	0.45	2.642
264	M	31.4	1.705	65.9	22.67	0.45	2.642
264	M	31.4				0.45	2.642
264	M	31.4				0.45	2.642
264	M	31.4				0.45	2.642
264	M	31.4				0.45	2.642
242	F	0				0.45	1.814	19
242	F	0.3				0.45	1.814	19
242	F	1.1				0.45	1.814	19
242	F	1.2				0.45	1.814	19
242	F	1.2				0.45	1.814	19
242	F	1.2				0.45	1.814	19
242	F	1.2				0.45	1.814	19
242	F	1.2				0.45	1.814	19
242	F	1.2				0.45	1.814	19
242	F	1.4				0.45	1.814	19
242	F	1.4				0.45	1.814	19
242	F	1.4				0.45	1.814	19
242	F	1.4				0.45	1.814	19
242	F	1.4				0.45	1.814	19
242	F	1.4				0.45	1.814	19
242	F	1.4				0.45	1.814	19
242	F	1.6				0.45	1.814	19
242	F	1.7				0.45	1.814	19
242	F	1.7				0.45	1.814	19
242	F	1.7				0.45	1.814	19
242	F	1.7				0.45	1.814	19
242	F	1.7				0.45	1.814	19
242	F	1.8				0.45	1.814	19
242	F	1.8				0.45	1.814	19
242	F	1.8				0.45	1.814	19
242	F	1.8				0.45	1.814	19
242	F	1.8				0.45	1.814	19
242	F	1.8				0.45	1.814	19
242	F	2.1				0.45	1.814	19
242	F	2.1				0.45	1.814	19
242	F	2.5				0.45	1.814	19
242	F	2.7				0.45	1.814	19
242	F	2.9				0.45	1.814	19
242	F	3	0.762	9.6	16.53	0.45	1.814	19
242	F	3				0.45	1.814	19
242	F	3				0.45	1.814	19
242	F	3				0.45	1.814	19
242	F	3.3				0.45	1.814	19
242	F	3.3				0.45	1.814	19
242	F	3.5	0.787	11.3	18.24	0.45	1.814	19
242	F	3.5				0.45	1.814	19
242	F	3.5				0.45	1.814	19
242	F	3.5				0.45	1.814	19
242	F	4				0.45	1.814	19
242	F	4.1	0.826	12	17.59	0.45	1.814	19
242	F	4.1				0.45	1.814	19
242	F	4.5				0.45	1.814	19
242	F	4.7	0.845	12.2	17.09	0.45	1.814	19
242	F	4.7				0.45	1.814	19
242	F	4.7				0.45	1.814	19
242	F	4.7				0.45	1.814	19
242	F	4.8				0.45	1.814	19
242	F	4.8				0.45	1.814	19
242	F	4.8				0.45	1.814	19
242	F	5.1	0.864	12.2	16.34	0.45	1.814	19
242	F	5.1				0.45	1.814	19
242	F	5.1				0.45	1.814	19
242	F	5.1				0.45	1.814	19
242	F	5.1				0.45	1.814	19
242	F	5.1				0.45	1.814	19
242	F	6.1	0.921	13.04	15.37	0.45	1.814	19
242	F	6.1				0.45	1.814	19
242	F	6.4				0.45	1.814	19
242	F	6.7				0.45	1.814	19
242	F	7.1	0.946	14.1	15.76	0.45	1.814	19
242	F	7.1				0.45	1.814	19
242	F	7.7				0.45	1.814	19
242	F	7.7				0.45	1.814	19
242	F	8.1	0.9906	14.7	14.98	0.45	1.814	19
242	F	8.1				0.45	1.814	19
242	F	8.1				0.45	1.814	19
242	F	8.2				0.45	1.814	19
242	F	8.2				0.45	1.814	19
242	F	8.2				0.45	1.814	19
242	F	8.3				0.45	1.814	19
242	F	9.1	1.03	15.2	14.33	0.45	1.814	19
242	F	9.1				0.45	1.814	19
242	F	9.6				0.45	1.814	19
242	F	9.6				0.45	1.814	19
242	F	9.6				0.45	1.814	19
242	F	9.8				0.45	1.814	19
242	F	9.8				0.45	1.814	19
242	F	9.8				0.45	1.814	19
242	F	9.8				0.45	1.814	19
242	F	9.9				0.45	1.814	19
242	F	9.9				0.45	1.814	19
242	F	9.9				0.45	1.814	19
242	F	9.9				0.45	1.814	19
242	F	10	1.041	17.5	16.15	0.45	1.814	19
242	F	10				0.45	1.814	19
242	F	10				0.45	1.814	19
242	F	10				0.45	1.814	19
242	F	11.1	1.118	17.5	14	0.45	1.814	19
242	F	11.1				0.45	1.814	19
242	F	11.1				0.45	1.814	19
242	F	11.1				0.45	1.814	19
242	F	11.2				0.45	1.814	19
242	F	11.5				0.45	1.814	19
242	F	11.5				0.45	1.814	19
242	F	11.6				0.45	1.814	19
242	F	11.6				0.45	1.814	19
242	F	12.2	1.125	19.5	15.41	0.45	1.814	19
242	F	12.2				0.45	1.814	19
242	F	12.2				0.45	1.814	19
242	F	12.2				0.45	1.814	19
242	F	13.6				0.45	1.814	19
242	F	14				0.45	1.814	19
242	F	14.1				0.45	1.814	19
242	F	14.2	1.181	21.9	15.7	0.45	1.814	19
242	F	14.2				0.45	1.814	19
242	F	14.2				0.45	1.814	19
242	F	14.2				0.45	1.814	19
242	F	14.6				0.45	1.814	19
242	F	14.6				0.45	1.814	19
242	F	14.6				0.45	1.814	19
242	F	15.2	1.197	21.7	15.15	0.45	1.814	19
242	F	15.2				0.45	1.814	19
242	F	15.2				0.45	1.814	19
242	F	15.2				0.45	1.814	19
242	F	15.2				0.45	1.814	19
242	F	16.5	1.238	26.5	17.29	0.45	1.814	19
242	F	16.5				0.45	1.814	19
242	F	16.5				0.45	1.814	19
242	F	16.5				0.45	1.814	19
674	F	0	0.455	1.9	9.18	0.455	1.9
674	F	0.3				0.455	1.9
674	F	0.5				0.455	1.9
674	F	0.8				0.455	1.9
674	F	1	0.706	7.9	15.85	0.455	1.9
674	F	1.6				0.455	1.9
674	F	1.7				0.455	1.9
674	F	2	0.8001	9.9	15.46	0.455	1.9
674	F	2.6	0.81	10.8	16.46	0.455	1.9
674	F	2.7				0.455	1.9
674	F	2.8				0.455	1.9
674	F	2.8				0.455	1.9
674	F	2.8				0.455	1.9
674	F	2.8				0.455	1.9
674	F	3	0.83	12.3	17.85	0.455	1.9
674	F	3.5	0.857	11.9	16.2	0.455	1.9
674	F	3.9				0.455	1.9
674	F	3.9				0.455	1.9
674	F	3.9				0.455	1.9
674	F	4				0.455	1.9
674	F	4.2				0.455	1.9
674	F	4.5	0.91	13.2	15.94	0.455	1.9
674	F	4.5				0.455	1.9
674	F	4.6				0.455	1.9
674	F	4.6				0.455	1.9
674	F	4.6				0.455	1.9
674	F	4.6				0.455	1.9
674	F	4.8				0.455	1.9
674	F	4.8				0.455	1.9
674	F	5				0.455	1.9
674	F	5				0.455	1.9
674	F	5				0.455	1.9
674	F	5.1				0.455	1.9
557	M	1.5	0.762	8.26	14.23	0.457	2.841
557	M	1.5				0.457	2.841
557	M	1.5				0.457	2.841
557	M	1.5				0.457	2.841
557	M	1.5				0.457	2.841
557	M	1.5				0.457	2.841
557	M	1.7				0.457	2.841
557	M	1.8				0.457	2.841
557	M	1.8				0.457	2.841
557	M	1.9	0.826	9.35	13.7	0.457	2.841
557	M	1.9				0.457	2.841
557	M	1.9				0.457	2.841
557	M	1.9				0.457	2.841
557	M	1.9				0.457	2.841
557	M	1.9				0.457	2.841
557	M	1.9				0.457	2.841
557	M	2				0.457	2.841
557	M	2.1				0.457	2.841
557	M	2.1				0.457	2.841
557	M	2.1				0.457	2.841
557	M	2.3				0.457	2.841
557	M	2.4				0.457	2.841
557	M	2.5	0.864	10.6	14.2	0.457	2.841
557	M	2.5				0.457	2.841
557	M	2.5				0.457	2.841
557	M	2.8				0.457	2.841
557	M	3	0.889	11.9	15.06	0.457	2.841
557	M	3.5	0.9398	12.95	14.66	0.457	2.841
557	M	4.4	1.003	16.5	16.4	0.457	2.841
557	M	5.1	1.069	16.8	14.7	0.457	2.841
557	M	5.8				0.457	2.841
557	M	5.9				0.457	2.841
557	M	5.9				0.457	2.841
557	M	6	1.069	17.5	15.31	0.457	2.841
557	M	6.4				0.457	2.841
557	M	6.5				0.457	2.841
557	M	6.5				0.457	2.841
557	M	7.1				0.457	2.841
557	M	7.2	1.18	22.3	16.02	0.457	2.841
557	M	7.2				0.457	2.841
557	M	7.2				0.457	2.841
557	M	7.3				0.457	2.841
557	M	7.3				0.457	2.841
557	M	7.5				0.457	2.841
557	M	7.5				0.457	2.841
557	M	7.7				0.457	2.841
557	M	8.1				0.457	2.841
557	M	8.3	1.2	23.6	16.39	0.457	2.841
557	M	8.3				0.457	2.841
557	M	8.3				0.457	2.841
557	M	8.3				0.457	2.841
557	M	8.3				0.457	2.841
557	M	8.6				0.457	2.841
557	M	10				0.457	2.841
557	M	10				0.457	2.841
557	M	10.1				0.457	2.841
557	M	10.2	1.32	30	17.22	0.457	2.841
557	M	10.2				0.457	2.841
557	M	10.2				0.457	2.841
557	M	10.2				0.457	2.841
557	M	10.2				0.457	2.841
557	M	10.2				0.457	2.841
557	M	10.2				0.457	2.841
557	M	10.2				0.457	2.841
557	M	11.4				0.457	2.841
557	M	15	1.549	48	20	0.457	2.841
557	M	15				0.457	2.841
557	M	18.7				0.457	2.841
557	M	18.7				0.457	2.841
557	M	19				0.457	2.841
511	M	0.4				0.457	3.864
511	M	0.6				0.457	3.864
511	M	1.2				0.457	3.864
511	M	1.2				0.457	3.864
511	M	1.6				0.457	3.864
511	M	1.6				0.457	3.864
511	M	1.6				0.457	3.864
511	M	1.7				0.457	3.864
511	M	2				0.457	3.864
511	M	2.3				0.457	3.864
511	M	2.4				0.457	3.864
511	M	2.5				0.457	3.864
511	M	2.7				0.457	3.864
511	M	2.8	0.775	9.4	15.65	0.457	3.864
511	M	2.8				0.457	3.864
511	M	3.8	0.845	11.9	16.67	0.457	3.864
511	M	3.8				0.457	3.864
511	M	3.8				0.457	3.864
511	M	3.8				0.457	3.864
511	M	4				0.457	3.864
511	M	7.7				0.457	3.864
511	M	7.7				0.457	3.864
511	M	7.7				0.457	3.864
511	M	7.7				0.457	3.864
511	M	7.8	1.016	15.5	15.02	0.457	3.864
511	M	7.8				0.457	3.864
511	M	8.5				0.457	3.864
511	M	8.6				0.457	3.864
511	M	9	1.0795	17.3	14.85	0.457	3.864
511	M	9				0.457	3.864
511	M	9				0.457	3.864
511	M	9				0.457	3.864
511	M	9				0.457	3.864
511	M	9				0.457	3.864
511	M	9				0.457	3.864
511	M	9				0.457	3.864
511	M	9				0.457	3.864
511	M	9				0.457	3.864
511	M	9				0.457	3.864
511	M	9				0.457	3.864
511	M	9				0.457	3.864
511	M	9				0.457	3.864
511	M	9				0.457	3.864
511	M	9				0.457	3.864
511	M	9.4				0.457	3.864
511	M	9.9				0.457	3.864
511	M	10.8	1.18	20.6	14.79	0.457	3.864
511	M	10.8				0.457	3.864
511	M	11.7				0.457	3.864
511	M	11.7				0.457	3.864
511	M	11.7				0.457	3.864
511	M	11.7				0.457	3.864
511	M	11.7				0.457	3.864
511	M	11.7				0.457	3.864
511	M	11.8	1.24	24	15.61	0.457	3.864
511	M	11.8				0.457	3.864
511	M	11.8				0.457	3.864
511	M	12.6				0.457	3.864
511	M	12.8	1.289	25.9	15.59	0.457	3.864
511	M	12.8				0.457	3.864
511	M	12.8				0.457	3.864
511	M	12.8				0.457	3.864
511	M	12.8				0.457	3.864
511	M	13				0.457	3.864
511	M	13.8				0.457	3.864
511	M	14	1.315	25.9	14.98	0.457	3.864
511	M	14				0.457	3.864
511	M	14				0.457	3.864
511	M	14.8				0.457	3.864
511	M	15				0.457	3.864
511	M	15				0.457	3.864
511	M	15.1	1.334	26.8	15.06	0.457	3.864
511	M	15.1				0.457	3.864
511	M	15.1				0.457	3.864
511	M	15.1				0.457	3.864
511	M	15.1				0.457	3.864
511	M	15.1				0.457	3.864
511	M	15.1				0.457	3.864
511	M	15.1				0.457	3.864
511	M	15.1				0.457	3.864
511	M	15.3				0.457	3.864
511	M	17.4	1.45	35.7	16.98	0.457	3.864
511	M	19.4	1.473	37.4	17.24	0.457	3.864
467	F	0				0.457	2.915
467	F	0				0.457	2.915
467	F	0				0.457	2.915
467	F	0.1				0.457	2.915
467	F	0.1				0.457	2.915
467	F	0.1				0.457	2.915
467	F	0.1				0.457	2.915
467	F	0.1				0.457	2.915
467	F	0.1				0.457	2.915
467	F	0.1				0.457	2.915
467	F	0.1				0.457	2.915
467	F	0.1				0.457	2.915
467	F	0.1				0.457	2.915
467	F	0.1				0.457	2.915
467	F	0.2				0.457	2.915
467	F	0.2				0.457	2.915
467	F	0.2				0.457	2.915
467	F	0.3				0.457	2.915
467	F	0.3				0.457	2.915
467	F	0.3				0.457	2.915
467	F	0.3				0.457	2.915
467	F	0.3				0.457	2.915
467	F	0.3				0.457	2.915
467	F	0.3				0.457	2.915
467	F	0.3				0.457	2.915
467	F	0.3				0.457	2.915
467	F	0.3				0.457	2.915
467	F	0.3				0.457	2.915
467	F	0.3				0.457	2.915
467	F	0.3				0.457	2.915
467	F	0.4	0.584	4.88	14.31	0.457	2.915
467	F	1.1	0.673	7.95	17.55	0.457	2.915
467	F	1.1				0.457	2.915
467	F	1.1				0.457	2.915
467	F	1.1				0.457	2.915
467	F	1.3				0.457	2.915
467	F	1.3				0.457	2.915
467	F	1.4				0.457	2.915
467	F	1.4				0.457	2.915
467	F	1.6	0.749	10.3	18.36	0.457	2.915
467	F	2	0.8	11.16	17.44	0.457	2.915
467	F	2.1				0.457	2.915
467	F	2.4	0.8255	12.3	18.05	0.457	2.915
467	F	2.4				0.457	2.915
467	F	2.9	0.838	12.5	17.8	0.457	2.915
467	F	3.1				0.457	2.915
467	F	3.5	0.902	14	17.21	0.457	2.915
[truncated: 45,056 more rows]

## Sheet: Spinal Fusion
ClinicID	Age	gender	History::Spine Fusion	History::Spine Fusion age
13	47	F	1	13
15	17	F	1	15.5
19	17.9	F	1	16
24	27.7	M	1	18.5
27	28	M	1	14.5
33	20.5	F	1	13.9
34	19.4	M	1	17
43	39.6	M	1	13.5
49	16.9	F	1	16.5
50	33.8	M	1	17.6
52	26.1	F	1	18
55	17.3	M	1	17.3
69	35.8	M	1	17
71	41.9	F	1	24
75	45.3	M	1	17
77	17.7	F	1	14.8
80	16.7	M	1	15.8
81	25.4	F	1	14
85	48.5	F	1	25.8
87	14.1	F	1	13.4
93	31.2	F	1	12.2
95	27.1	M	1	15.6
98	38	F	1	17.6
99	17.5	M	1	12.7
101	23.5	F	1	15.2
115	25	F	1	19.3
117	28.4	M	1	17.6
118	39.9	M	1	18
119	49.4	F	1	18.4
124	36.2	M	1	11
134	32.4	F	1	18.2
140	27	M	1	17
143	40.6	F	1	15
145	24.1	F	1	14.8
146	45	M	1	22.5
153	22.4	M	1	18.5
154	40	M	1	19.3
155	48.2	M	1	17.7
158	20.5	M	1	19
159	49.3	M	1	16
162	34.6	F	1	14.9
165	26.4	F	1	22
166	51.9	F	1	14.3
168	18.9	M	1	15.8
170	34	M	1	14
177	28.2	F	1	13.2
180	24.6	F	1	11
182	22.1	M	1	15.7
183	28.8	M	1	16
191	45.8	F	1	15.3
192	44.1	F	1	11.3
200	19.8	M	1	17.3
202	24	M	1	14
204	42.3	M	1	15.5
206	49.6	F	1	15.2
207	17.5	M	1	8.3
210	43.1	F	1	14.1
211	50.2	F	1	17.5
219	28	F	1	13
222	28	M	1	14.8
224	23	F	1	14
228	59.2	F	1	18.5
230	31.3	M	1	12.3
231	28.6	M	1	14.7
235	37	F	1	17
247	28.4	M	1	5.6
248	46.8	M	1	29
252	34.1	F	1	14.4
253	30.4	M	1	14.3
256	45.1	F	1	12.5
258	28.1	M	1	10
261	38.9	M	1	11.6
264	38.2	M	1	10
269	17.9	F	1	14
271	43.5	F	1	11.5
272	15.5	F	1	9
273	21	M	1	14.5
276	41.7	F	1	17
278	27.4	F	1	9.8
279	39.5	F	1	8.2
280	27.4	M	1	19
282	28.8	F	1	16
287	29.6	M	1	12.1
291	36.1	F	1	13
295	16.9	M	1	13.2
297	24.5	M	1	19.7
299	19.5	M	1	14.6
300	41.6	F	1	13.5
303	16	F	1	13.3
306	25.1	F	1	11.5
308	37.8	M	1	9.7
310	39	F	1	15.9
314	23.3	M	1	12.1
316	37.4	M	1	15
317	39.6	F	1	14.5
330	17.8	M	1	7.2
335	36.2	M	1	17
336	32.1	M	1	17.2
337	27	M	1	10.4
341	43.5	M	1	19
342	16.3	F	1	5.5
343	38.7	F	1	12.7
344	33.4	M	1	18.5
345	35.5	F	1	13.9
350	35.2	F	1	9.5
351	33.3	F	1	16.7
352	7.9	F	1	7.7
359	38.4	M	1	16.7
367	31.6	F	1	12.9
368	14.3	F	1	9.3
374	26.4	F	1	17.9
376	30.8	M	1	13.6
377	33.1	M	1	15
378	32.2	F	1	9.7
380	25.7	M	1	17.2
381	30.1	F	1	15
384	18.6	M	1	15.5
385	14.6	F	1	15
392	32.8	M	1	12.3
394	30.8	F	1	13.7
396	29.9	M	1	13
397	29.3	M	1	13
405	33.5	M	1	17.1
406	35.8	M	1	17.5
410	29	M	1	14.4
411	29.7	M	1	16
415	28.7	F	1	13
416	28.5	F	1	10.8
418	28.5	F	1	12.9
427	29.2	F	1	15.5
438	24.3	F	1	11
440	24.1	F	1	10.7
441	18	M	1	135
442	20.8	F	1	17.2
444	27.4	F	1	16
446	15.4	F	1	11.2
448	15.6	F	1	13.1
452	26.1	F	1	19
453	34	M	1	11
464	29.1	F	1	13.8
481	24.4	F	1	6.7
485	27.4	M	1	14
490	28.8	F	1	12.5
493	26.6	M	1	10.5
511	25	M	1	15
512	22.8	M	1	7.4
515	22.5	M	1	6.5
516	23.7	M	1	12
525	34.3	M	1	13
528	47	M	1	11
530	22.7	M	1	15.5
534	22.2	F	1	15
545	30.2	F	1	13
546	30.6	F	1	11.5
551	27.8	M	1	15.5
556	19.9	F	1	11.5
560	19.6	M	1	10
591	23.5	F	1	16

## Sheet: Growth H
patient.id	age	age group	gender
264	0	0	M
264	0.4	0	M
264	0.4	0	M
264	0.4	0	M
264	0.4	0	M
264	0.8	0	M
264	0.9	0	M
264	0.9	0	M
264	1.5	0	M
264	1.5	0	M
264	1.5	0	M
264	1.9	0	M
264	2.3	0	M
264	2.3	0	M
264	2.4	0	M
264	2.4	0	M
264	2.4	0	M
264	3.4	0	M
264	3.4	0	M
264	3.9	0	M
264	5	0	M
264	5	0	M
264	5.4	0	M
264	6	0	M
264	7.6	0	M
264	8	0	M
264	9.5	0	M
264	9.6	0	M
264	9.9	0	M
264	9.9	0	M
264	10.2	0	M
264	10.4	0	M
264	10.4	0	M
264	10.5	0	M
264	10.5	0	M
264	10.5	0	M
264	10.5	0	M
264	10.5	0	M
264	10.5	0	M
264	10.5	0	M
264	10.5	0	M
264	10.5	0	M
264	10.5	0	M
264	10.5	0	M
264	10.5	0	M
264	10.5	0	M
264	11.5	0	M
264	11.5	0	M
264	11.6	0	M
264	11.6	0	M
264	11.6	0	M
264	11.6	0	M
264	11.6	0	M
264	11.6	0	M
264	13.1	0	M
264	13.1	0	M
264	13.1	0	M
264	13.1	0	M
264	13.1	0	M
264	13.1	0	M
264	13.1	0	M
264	13.1	0	M
264	14	0	M
264	14	0	M
264	14	0	M
264	14.1	0	M
264	14.9	0	M
264	14.9	0	M
264	14.9	0	M
264	14.9	0	M
264	15.9	0	M
264	15.9	0	M
264	17.1	0	M
264	17.1	0	M
264	17.1	0	M
264	17.1	0	M
264	17.6	0	M
264	19	0	M
264	20.9	1	M
264	22.1	1	M
264	22.1	1	M
264	22.1	1	M
264	22.1	1	M
264	22.1	1	M
264	22.1	1	M
264	24.1	1	M
264	24.1	1	M
264	24.1	1	M
264	24.3	1	M
264	25.9	1	M
264	25.9	1	M
264	25.9	1	M
264	25.9	1	M
264	25.9	1	M
264	25.9	1	M
264	26.2	1	M
264	28.3	1	M
264	28.8	1	M
264	29	1	M
264	29	1	M
264	31.4	1	M
264	31.4	1	M
264	31.4	1	M
264	31.4	1	M
264	31.4	1	M
264	31.4	1	M
511	0.4	0	M
511	0.6	0	M
511	1.2	0	M
511	1.2	0	M
511	1.6	0	M
511	1.6	0	M
511	1.6	0	M
511	1.7	0	M
511	2	0	M
511	2.3	0	M
511	2.4	0	M
511	2.5	0	M
511	2.7	0	M
511	2.8	0	M
511	2.8	0	M
511	3.8	0	M
511	3.8	0	M
511	3.8	0	M
511	3.8	0	M
511	4	0	M
511	7.7	0	M
511	7.7	0	M
511	7.7	0	M
511	7.7	0	M
511	7.8	0	M
511	7.8	0	M
511	8.5	0	M
511	8.6	0	M
511	9	0	M
511	9	0	M
511	9	0	M
511	9	0	M
511	9	0	M
511	9	0	M
511	9	0	M
511	9	0	M
511	9	0	M
511	9	0	M
511	9	0	M
511	9	0	M
511	9	0	M
511	9	0	M
511	9	0	M
511	9	0	M
511	9.4	0	M
511	9.9	0	M
511	10.8	0	M
511	10.8	0	M
511	11.7	0	M
511	11.7	0	M
511	11.7	0	M
511	11.7	0	M
511	11.7	0	M
511	11.7	0	M
511	11.8	0	M
511	11.8	0	M
511	11.8	0	M
511	12.6	0	M
511	12.8	0	M
511	12.8	0	M
511	12.8	0	M
511	12.8	0	M
511	12.8	0	M
511	13	0	M
511	13.8	0	M
511	14	0	M
511	14	0	M
511	14	0	M
511	14.8	0	M
511	15	0	M
511	15	0	M
511	15.1	0	M
511	15.1	0	M
511	15.1	0	M
511	15.1	0	M
511	15.1	0	M
511	15.1	0	M
511	15.1	0	M
511	15.1	0	M
511	15.1	0	M
511	15.3	0	M
511	17.4	0	M
511	19.4	0	M
454	0	0	M
454	0	0	M
454	0	0	M
454	0.9	0	M
454	1.2	0	M
454	1.2	0	M
454	1.2	0	M
454	1.2	0	M
454	1.2	0	M
454	1.3	0	M
454	1.3	0	M
454	1.4	0	M
454	1.5	0	M
454	1.5	0	M
454	1.9	0	M
454	2.1	0	M
454	2.1	0	M
454	2.1	0	M
454	2.2	0	M
454	2.2	0	M
454	2.3	0	M
454	2.3	0	M
454	2.3	0	M
454	2.3	0	M
454	2.3	0	M
454	2.3	0	M
454	2.3	0	M
454	2.3	0	M
454	2.4	0	M
454	2.4	0	M
454	2.4	0	M
454	2.5	0	M
454	2.6	0	M
454	2.6	0	M
454	2.6	0	M
454	2.8	0	M
454	2.8	0	M
454	3.1	0	M
454	3.5	0	M
454	3.5	0	M
454	3.5	0	M
454	4	0	M
454	4	0	M
454	4	0	M
454	4	0	M
454	4	0	M
454	4.1	0	M
454	4.1	0	M
454	4.2	0	M
454	4.5	0	M
454	4.5	0	M
454	4.5	0	M
454	4.6	0	M
454	4.6	0	M
454	4.8	0	M
454	4.8	0	M
454	4.8	0	M
454	4.8	0	M
454	4.8	0	M
454	5	0	M
454	5	0	M
454	5.1	0	M
454	5.1	0	M
454	5.2	0	M
454	5.2	0	M
454	5.2	0	M
454	5.3	0	M
454	5.3	0	M
454	5.6	0	M
454	5.7	0	M
454	6.2	0	M
454	6.2	0	M
454	6.2	0	M
454	6.2	0	M
454	7	0	M
454	7	0	M
454	7	0	M
454	7.1	0	M
454	7.2	0	M
454	7.2	0	M
454	7.2	0	M
454	7.2	0	M
454	7.2	0	M
454	7.2	0	M
454	7.2	0	M
454	7.3	0	M
454	7.3	0	M
454	8	0	M
454	8	0	M
454	8	0	M
454	8	0	M
454	8.1	0	M
454	8.1	0	M
454	8.3	0	M
454	8.4	0	M
454	9	0	M
454	9	0	M
454	9.1	0	M
454	9.1	0	M
454	9.1	0	M
454	9.2	0	M
454	9.3	0	M
454	10	0	M
454	10	0	M
454	10	0	M
454	10	0	M
454	10	0	M
454	10	0	M
454	10	0	M
454	10	0	M
454	10	0	M
454	10	0	M
454	10	0	M
454	10	0	M
454	10	0	M
454	10	0	M
454	10.1	0	M
454	10.1	0	M
454	10.2	0	M
454	10.2	0	M
454	10.2	0	M
454	10.2	0	M
454	10.2	0	M
454	10.2	0	M
454	10.3	0	M
454	11	0	M
454	11	0	M
454	11	0	M
454	11	0	M
454	11	0	M
454	11	0	M
454	11	0	M
454	11	0	M
454	11	0	M
454	11	0	M
454	11	0	M
454	11	0	M
454	11	0	M
454	11.1	0	M
454	11.1	0	M
454	11.3	0	M
454	11.3	0	M
454	11.5	0	M
454	11.5	0	M
454	11.6	0	M
454	11.6	0	M
454	11.6	0	M
454	11.8	0	M
454	12.3	0	M
454	12.3	0	M
454	12.3	0	M
454	12.3	0	M
454	12.3	0	M
454	12.3	0	M
454	12.3	0	M
454	12.3	0	M
454	12.4	0	M
454	12.9	0	M
454	13.2	0	M
454	13.2	0	M
454	13.2	0	M
454	13.2	0	M
454	13.2	0	M
454	13.3	0	M
454	13.6	0	M
454	13.7	0	M
454	14.1	0	M
454	14.2	0	M
454	14.6	0	M
454	14.6	0	M
454	14.6	0	M
454	14.6	0	M
454	14.6	0	M
454	14.6	0	M
454	14.6	0	M
454	14.6	0	M
454	15.2	0	M
454	15.2	0	M
454	15.2	0	M
454	15.3	0	M
454	15.3	0	M
454	15.3	0	M
454	15.3	0	M
454	15.3	0	M
454	15.3	0	M
454	15.3	0	M
454	15.3	0	M
454	15.6	0	M
454	15.8	0	M
454	15.8	0	M
454	15.8	0	M
454	16.2	0	M
454	16.3	0	M
454	16.3	0	M
454	16.3	0	M
454	16.3	0	M
454	16.3	0	M
454	16.3	0	M
454	16.3	0	M
454	16.3	0	M
454	16.3	0	M
454	16.3	0	M
454	16.3	0	M
454	16.6	0	M
454	16.6	0	M
454	16.6	0	M
454	17	0	M
454	17	0	M
454	17	0	M
454	17	0	M
454	17	0	M
454	17	0	M
454	17	0	M
454	17	0	M
454	17	0	M
454	17	0	M
454	17	0	M
454	17	0	M
454	17	0	M
454	17	0	M
454	17	0	M
454	17	0	M
454	17	0	M
454	17	0	M
454	17.1	0	M
454	17.3	0	M
454	17.3	0	M
454	17.6	0	M
454	17.6	0	M
454	17.6	0	M
454	17.6	0	M
454	17.6	0	M
454	17.6	0	M
454	17.6	0	M
454	17.7	0	M
454	17.7	0	M
454	18.2	0	M
454	18.2	0	M
454	18.2	0	M
454	18.2	0	M
454	18.2	0	M
454	18.3	0	M
454	18.4	0	M
454	18.4	0	M
454	18.4	0	M
454	18.4	0	M
454	18.4	0	M
454	18.4	0	M
454	18.4	0	M
454	18.5	0	M
454	18.6	0	M
454	18.6	0	M
454	18.6	0	M
454	18.6	0	M
454	18.6	0	M
454	18.6	0	M
454	18.6	0	M
454	19	0	M
454	19.5	0	M
454	19.6	0	M
454	20.1	1	M
454	20.1	1	M
454	20.1	1	M
454	20.1	1	M
454	20.1	1	M
454	20.1	1	M
454	20.1	1	M
454	20.1	1	M
454	20.1	1	M
454	20.1	1	M
454	20.3	1	M
454	20.3	1	M
454	20.3	1	M
454	20.4	1	M
454	21.6	1	M
454	21.6	1	M
454	22.7	1	M
454	23.3	1	M
454	24.1	1	M
454	24.6	1	M
454	24.6	1	M
454	24.6	1	M
454	24.6	1	M
454	24.6	1	M
454	24.7	1	M
454	24.8	1	M
454	24.9	1	M
454	24.9	1	M
454	24.9	1	M
454	24.9	1	M
454	24.9	1	M
454	24.9	1	M
454	24.9	1	M
454	24.9	1	M
454	25	1	M
454	25	1	M
454	25	1	M
454	25	1	M
454	25.3	1	M
454	25.3	1	M
454	25.3	1	M
454	25.3	1	M
454	25.4	1	M
454	25.4	1	M
454	25.4	1	M
454	25.9	1	M
454	26.1	1	M
454	26.2	1	M
454	26.3	1	M
504	0	0	F
504	0	0	F
471	0.2	0	F
471	0.2	0	F
471	0.2	0	F
471	0.4	0	F
471	0.4	0	F
471	0.4	0	F
471	2.7	0	F
471	2.7	0	F
471	3.2	0	F
471	3.3	0	F
471	3.3	0	F
471	4.6	0	F
471	4.6	0	F
471	5.8	0	F
471	6	0	F
471	6	0	F
471	6	0	F
471	6.5	0	F
471	6.5	0	F
471	7.4	0	F
471	9.3	0	F
471	10.2	0	F
471	10.2	0	F
471	10.2	0	F
471	10.2	0	F
471	10.3	0	F
471	10.4	0	F
471	10.4	0	F
471	10.6	0	F
471	10.6	0	F
471	10.6	0	F
471	11.2	0	F
471	12	0	F
471	12.1	0	F
471	12.1	0	F
471	12.1	0	F
471	12.7	0	F
471	12.7	0	F
471	13.2	0	F
471	13.3	0	F
471	13.5	0	F
471	13.5	0	F
471	13.5	0	F
471	14	0	F
471	14.1	0	F
471	14.1	0	F
471	14.2	0	F
471	14.6	0	F
471	14.6	0	F
471	14.6	0	F
471	14.7	0	F
471	15.1	0	F
471	15.1	0	F
471	16.1	0	F
471	16.1	0	F
471	16.1	0	F
471	16.1	0	F
471	16.1	0	F
471	16.1	0	F
471	17.5	0	F
471	17.5	0	F
471	17.5	0	F
471	17.5	0	F
471	17.5	0	F
471	17.5	0	F
471	18	0	F
471	18.2	0	F
471	18.8	0	F
471	19	0	F
471	19	0	F
471	19	0	F
471	19	0	F
471	19	0	F
471	19	0	F
471	19	0	F
471	19	0	F
471	19	0	F
471	19	0	F
471	19	0	F
471	19.1	0	F
471	19.1	0	F
471	19.3	0	F
471	19.4	0	F
471	19.8	0	F
471	20.5	1	F
471	20.8	1	F
471	20.8	1	F
471	20.8	1	F
471	21.1	1	F
471	21.6	1	F
471	21.6	1	F
471	22.6	1	F
471	24	1	F
471	25.1	1	F
471	25.1	1	F
471	25.4	1	F
471	25.5	1	F
471	26.1	1	F
471	26.4	1	F
471	26.4	1	F
335	0	0	M
335	1.3	0	M
335	2.1	0	M
335	2.3	0	M
335	2.3	0	M
335	2.3	0	M
335	2.3	0	M
335	2.3	0	M
335	2.3	0	M
335	2.3	0	M
335	2.3	0	M
335	2.3	0	M
335	2.3	0	M
335	2.4	0	M
335	2.4	0	M
335	2.7	0	M
335	3	0	M
335	3	0	M
335	3.1	0	M
335	3.5	0	M
335	3.5	0	M
335	3.5	0	M
335	4	0	M
335	4	0	M
335	4.6	0	M
335	4.6	0	M
335	5	0	M
335	5	0	M
335	5.8	0	M
335	5.8	0	M
335	5.8	0	M
335	5.8	0	M
335	5.8	0	M
335	5.9	0	M
335	5.9	0	M
335	5.9	0	M
335	5.9	0	M
335	6.8	0	M
335	6.8	0	M
335	6.8	0	M
335	8	0	M
335	8	0	M
335	8	0	M
335	8	0	M
335	8	0	M
335	8	0	M
335	8	0	M
335	8.5	0	M
335	9	0	M
335	9	0	M
335	9	0	M
335	9	0	M
335	10	0	M
335	10	0	M
335	10	0	M
335	10	0	M
335	10	0	M
335	10	0	M
335	10.1	0	M
335	10.8	0	M
335	11	0	M
335	11	0	M
335	11	0	M
335	11	0	M
335	12	0	M
335	12	0	M
335	12	0	M
335	12.6	0	M
335	12.6	0	M
335	12.6	0	M
335	13	0	M
335	13	0	M
335	13	0	M
335	13	0	M
335	13	0	M
335	14	0	M
335	14	0	M
335	14.2	0	M
335	14.2	0	M
335	14.4	0	M
335	14.4	0	M
335	14.4	0	M
335	14.4	0	M
335	14.7	0	M
335	14.7	0	M
335	15	0	M
335	15	0	M
335	15	0	M
335	15	0	M
335	15	0	M
335	15	0	M
335	15.1	0	M
335	15.1	0	M
335	15.2	0	M
335	15.4	0	M
335	15.4	0	M
335	15.4	0	M
335	15.7	0	M
335	15.7	0	M
335	15.7	0	M
335	16	0	M
335	16	0	M
335	16	0	M
335	16	0	M
335	16	0	M
335	16	0	M
335	16	0	M
335	16.1	0	M
335	16.1	0	M
335	16.1	0	M
335	16.1	0	M
335	16.2	0	M
335	16.3	0	M
335	16.9	0	M
335	16.9	0	M
335	16.9	0	M
335	17.1	0	M
335	17.1	0	M
335	18	0	M
335	18	0	M
335	18	0	M
335	19.1	0	M
335	19.1	0	M
335	19.1	0	M
335	20.1	1	M
335	20.1	1	M
335	20.1	1	M
335	20.1	1	M
335	20.1	1	M
335	20.1	1	M
335	20.1	1	M
335	20.1	1	M
335	20.1	1	M
335	20.1	1	M
335	21.1	1	M
335	21.1	1	M
335	21.1	1	M
335	22.2	1	M
335	22.2	1	M
335	22.2	1	M
335	22.2	1	M
335	22.2	1	M
335	23.1	1	M
335	23.1	1	M
335	23.1	1	M
335	23.1	1	M
335	23.1	1	M
335	24.1	1	M
335	24.1	1	M
335	24.1	1	M
335	24.1	1	M
335	24.1	1	M
335	24.1	1	M
335	25.1	1	M
335	25.1	1	M
335	25.1	1	M
335	25.1	1	M
335	25.1	1	M
335	25.1	1	M
335	25.1	1	M
335	26.1	1	M
335	26.1	1	M
335	26.1	1	M
335	26.1	1	M
335	26.2	1	M
335	26.2	1	M
335	26.3	1	M
335	27	1	M
335	27	1	M
335	27	1	M
335	27	1	M
335	27	1	M
335	27	1	M
335	27.8	1	M
335	27.8	1	M
335	27.8	1	M
335	28	1	M
335	28.1	1	M
335	28.1	1	M
335	28.1	1	M
335	28.1	1	M
335	29	1	M
335	29	1	M
335	29	1	M
335	29	1	M
335	29	1	M
335	30.3	1	M
335	31.3	1	M
335	31.5	1	M
335	32.4	1	M
335	32.6	1	M
335	33.1	1	M
335	33.3	1	M
335	34	1	M
335	34	1	M
335	34	1	M
335	34.3	1	M
335	34.3	1	M
335	34.3	1	M
335	34.3	1	M
335	34.3	1	M
335	34.4	1	M
335	34.5	1	M
335	34.9	1	M
335	34.9	1	M
335	34.9	1	M
335	35.5	1	M
466	0	0	F
466	0.2	0	F
466	0.6	0	F
466	0.6	0	F
466	0.6	0	F
466	0.6	0	F
466	0.6	0	F
466	0.6	0	F
466	0.6	0	F
466	0.6	0	F
466	0.6	0	F
466	0.7	0	F
466	0.7	0	F
466	0.7	0	F
466	0.7	0	F
466	0.7	0	F
466	0.8	0	F
466	0.8	0	F
466	1.9	0	F
466	2.1	0	F
466	2.3	0	F
466	2.6	0	F
466	2.9	0	F
466	2.9	0	F
466	3.6	0	F
466	3.6	0	F
466	3.9	0	F
466	3.9	0	F
466	3.9	0	F
466	5.7	0	F
466	6.7	0	F
466	6.7	0	F
466	6.7	0	F
466	6.7	0	F
466	8.3	0	F
466	8.3	0	F
466	10.8	0	F
466	11.3	0	F
466	11.3	0	F
466	11.3	0	F
466	11.7	0	F
466	11.8	0	F
466	11.8	0	F
466	11.8	0	F
466	11.9	0	F
466	12.2	0	F
466	13.3	0	F
466	13.4	0	F
466	13.4	0	F
466	13.5	0	F
466	13.6	0	F
466	13.6	0	F
466	13.6	0	F
466	13.6	0	F
466	13.6	0	F
466	13.6	0	F
466	13.8	0	F
466	13.8	0	F
466	14.1	0	F
466	14.5	0	F
466	14.7	0	F
466	15.2	0	F
466	15.2	0	F
466	15.2	0	F
466	15.2	0	F
466	15.2	0	F
466	15.2	0	F
466	15.2	0	F
466	15.2	0	F
466	15.2	0	F
466	15.3	0	F
466	15.3	0	F
466	15.3	0	F
466	15.3	0	F
466	15.3	0	F
466	15.3	0	F
466	15.3	0	F
466	15.8	0	F
466	15.9	0	F
466	15.9	0	F
466	16.6	0	F
466	16.6	0	F
466	16.7	0	F
466	16.7	0	F
466	16.7	0	F
466	16.7	0	F
466	16.7	0	F
466	16.7	0	F
466	16.8	0	F
466	16.9	0	F
466	19	0	F
466	19	0	F
466	19	0	F
466	19	0	F
466	19	0	F
466	19	0	F
466	19	0	F
466	19	0	F
466	19.8	0	F
466	19.9	0	F
466	19.9	0	F
466	19.9	0	F
466	19.9	0	F
466	21.5	1	F
466	22.6	1	F
466	23.5	1	F
466	23.6	1	F
466	24.2	1	F
466	24.2	1	F
466	24.2	1	F
466	24.5	1	F
466	24.7	1	F
466	24.9	1	F
466	24.9	1	F
466	24.9	1	F
466	24.9	1	F
466	25.2	1	F
448	4.1	0	F
448	4.1	0	F
448	4.1	0	F
448	4.1	0	F
448	4.2	0	F
448	4.2	0	F
448	4.3	0	F
448	4.5	0	F
448	4.5	0	F
448	4.5	0	F
448	5	0	F
448	5.1	0	F
448	5.1	0	F
448	5.1	0	F
448	5.1	0	F
448	5.3	0	F
448	5.5	0	F
448	5.5	0	F
448	5.5	0	F
448	5.6	0	F
448	6.1	0	F
448	6.1	0	F
448	6.1	0	F
448	6.1	0	F
448	6.1	0	F
448	6.9	0	F
448	7	0	F
448	7.1	0	F
448	7.1	0	F
448	7.9	0	F
448	8.1	0	F
448	8.1	0	F
448	8.1	0	F
448	8.1	0	F
448	8.2	0	F
448	8.5	0	F
448	9.2	0	F
448	9.2	0	F
448	9.2	0	F
448	9.2	0	F
448	9.2	0	F
448	10.3	0	F
448	10.3	0	F
448	10.3	0	F
448	10.3	0	F
448	11	0	F
448	11	0	F
448	11.3	0	F
448	11.3	0	F
448	11.3	0	F
448	11.3	0	F
448	11.4	0	F
448	12.4	0	F
448	12.4	0	F
448	12.4	0	F
448	13.1	0	F
448	13.1	0	F
448	13.1	0	F
448	13.1	0	F
448	13.1	0	F
448	13.1	0	F
448	13.1	0	F
448	13.2	0	F
448	13.2	0	F
448	13.4	0	F
448	13.5	0	F
448	13.5	0	F
448	13.5	0	F
448	13.7	0	F
448	13.9	0	F
448	14	0	F
448	14	0	F
448	14	0	F
448	14	0	F
448	14	0	F
448	14	0	F
448	14	0	F
448	14	0	F
448	14	0	F
448	14	0	F
448	14	0	F
448	14.1	0	F
448	14.1	0	F
448	14.2	0	F
448	14.6	0	F
448	15	0	F
448	15	0	F
448	15	0	F
448	15	0	F
373	0	0	M
373	0	0	M
373	0	0	M
373	0	0	M
373	0	0	M
373	0	0	M
373	0	0	M
373	0	0	M
373	0	0	M
373	0	0	M
373	0.3	0	M
373	0.3	0	M
373	0.4	0	M
373	0.5	0	M
373	0.5	0	M
373	0.5	0	M
373	0.5	0	M
373	0.5	0	M
373	0.5	0	M
373	0.5	0	M
373	0.5	0	M
373	0.6	0	M
373	0.6	0	M
373	0.6	0	M
373	0.6	0	M
373	0.6	0	M
373	0.6	0	M
373	0.7	0	M
373	0.7	0	M
373	0.7	0	M
373	0.8	0	M
373	0.8	0	M
373	1	0	M
373	1	0	M
373	1	0	M
373	1.1	0	M
373	1.2	0	M
373	1.4	0	M
373	1.4	0	M
373	1.5	0	M
373	1.5	0	M
373	1.5	0	M
373	2	0	M
373	2	0	M
373	2	0	M
373	2.5	0	M
373	2.5	0	M
373	2.5	0	M
373	2.6	0	M
373	2.6	0	M
373	2.6	0	M
373	2.6	0	M
373	2.6	0	M
373	2.7	0	M
373	3.1	0	M
373	3.1	0	M
373	3.1	0	M
373	3.2	0	M
373	3.2	0	M
373	3.3	0	M
373	3.6	0	M
373	3.6	0	M
373	3.6	0	M
373	3.7	0	M
373	3.7	0	M
373	3.7	0	M
373	3.7	0	M
373	3.7	0	M
373	3.8	0	M
373	3.8	0	M
373	4	0	M
373	4	0	M
373	4	0	M
373	4.2	0	M
373	4.6	0	M
373	4.7	0	M
373	4.7	0	M
373	4.7	0	M
373	4.7	0	M
373	5.1	0	M
373	5.1	0	M
373	5.1	0	M
373	5.1	0	M
373	5.1	0	M
373	5.4	0	M
373	5.4	0	M
373	6.3	0	M
373	6.3	0	M
373	6.3	0	M
373	7.2	0	M
373	7.2	0	M
373	7.2	0	M
373	7.3	0	M
373	7.3	0	M
373	7.3	0	M
373	7.5	0	M
373	7.8	0	M
373	7.9	0	M
373	7.9	0	M
373	8.3	0	M
373	8.3	0	M
373	8.3	0	M
373	8.3	0	M
373	8.3	0	M
373	8.4	0	M
373	8.5	0	M
373	8.6	0	M
373	9.1	0	M
373	9.3	0	M
373	9.3	0	M
373	9.3	0	M
373	9.3	0	M
373	9.3	0	M
373	9.3	0	M
373	9.3	0	M
373	9.5	0	M
373	10	0	M
373	10	0	M
373	10.2	0	M
373	10.2	0	M
373	10.2	0	M
373	10.2	0	M
373	10.6	0	M
373	10.7	0	M
373	10.7	0	M
373	11.3	0	M
373	11.3	0	M
373	11.3	0	M
373	11.3	0	M
373	11.5	0	M
373	11.5	0	M
373	11.6	0	M
373	11.7	0	M
373	11.7	0	M
373	11.7	0	M
373	11.7	0	M
373	11.7	0	M
373	11.7	0	M
373	12.3	0	M
373	12.3	0	M
373	12.3	0	M
373	12.4	0	M
373	12.7	0	M
373	12.8	0	M
373	12.8	0	M
373	12.8	0	M
373	12.8	0	M
373	13.2	0	M
373	13.3	0	M
373	13.6	0	M
373	13.9	0	M
373	13.9	0	M
373	14	0	M
373	14	0	M
373	14	0	M
373	14	0	M
373	14	0	M
373	14	0	M
373	14	0	M
373	14	0	M
373	14.1	0	M
373	14.1	0	M
373	14.3	0	M
373	14.3	0	M
373	14.3	0	M
373	14.3	0	M
373	14.3	0	M
373	14.3	0	M
373	14.3	0	M
373	14.3	0	M
373	14.3	0	M
373	14.3	0	M
373	14.3	0	M
373	14.3	0	M
373	14.4	0	M
373	14.5	0	M
373	14.8	0	M
373	14.8	0	M
373	14.8	0	M
373	14.8	0	M
373	14.8	0	M
373	14.8	0	M
373	14.8	0	M
373	15.3	0	M
373	15.3	0	M
373	15.3	0	M
373	15.3	0	M
373	15.3	0	M
373	15.3	0	M
373	15.3	0	M
373	15.3	0	M
373	15.4	0	M
373	15.4	0	M
373	15.4	0	M
373	15.5	0	M
373	15.6	0	M
373	15.6	0	M
373	15.6	0	M
373	15.7	0	M
373	15.7	0	M
373	15.9	0	M
373	16.1	0	M
373	16.2	0	M
373	16.2	0	M
373	16.2	0	M
373	16.2	0	M
373	16.4	0	M
373	16.4	0	M
373	16.5	0	M
373	16.5	0	M
373	16.5	0	M
373	16.5	0	M
373	16.5	0	M
373	16.5	0	M
373	16.5	0	M
373	16.5	0	M
373	16.5	0	M
373	16.7	0	M
373	16.7	0	M
373	17.6	0	M
373	17.6	0	M
373	17.6	0	M
373	17.6	0	M
373	17.6	0	M
373	17.6	0	M
373	17.6	0	M
373	17.6	0	M
373	19.1	0	M
373	19.1	0	M
373	19.1	0	M
373	19.1	0	M
373	19.1	0	M
373	19.1	0	M
373	19.1	0	M
373	19.1	0	M
373	19.1	0	M
373	19.1	0	M
373	19.3	0	M
373	19.7	0	M
373	19.7	0	M
373	19.8	0	M
373	20.3	1	M
373	20.8	1	M
373	20.8	1	M
373	20.8	1	M
373	20.9	1	M
373	21	1	M
373	21	1	M
373	21	1	M
373	21	1	M
373	21	1	M
373	21	1	M
373	22.2	1	M
373	22.2	1	M
373	22.2	1	M
373	22.2	1	M
373	22.2	1	M
373	22.2	1	M
373	23.4	1	M
373	23.6	1	M
373	23.6	1	M
373	23.6	1	M
373	23.6	1	M
373	23.8	1	M
373	23.9	1	M
373	24	1	M
373	24.8	1	M
373	26.3	1	M
373	26.3	1	M
373	27.3	1	M
373	28	1	M
373	28.3	1	M
373	28.8	1	M
373	28.9	1	M
373	29	1	M
373	29	1	M
373	29	1	M
373	29.2	1	M
373	29.3	1	M
373	30	1	M
373	30	1	M
373	30.1	1	M
373	30.2	1	M
373	30.3	1	M
373	30.3	1	M
373	30.3	1	M
373	30.3	1	M
373	30.3	1	M
373	30.4	1	M
373	30.4	1	M
373	30.4	1	M
373	30.4	1	M
373	30.4	1	M
373	30.4	1	M
373	30.4	1	M
373	30.5	1	M
263	0	0	F
263	0.4	0	F
263	0.4	0	F
263	0.4	0	F
263	0.4	0	F
263	0.4	0	F
263	0.4	0	F
263	0.4	0	F
263	0.5	0	F
263	0.5	0	F
263	0.5	0	F
263	0.6	0	F
263	0.7	0	F
263	0.7	0	F
263	0.9	0	F
263	0.9	0	F
263	1.4	0	F
263	1.4	0	F
263	1.5	0	F
263	1.5	0	F
263	1.9	0	F
263	1.9	0	F
263	1.9	0	F
263	1.9	0	F
263	1.9	0	F
263	2.3	0	F
263	2.3	0	F
263	2.4	0	F
263	2.4	0	F
263	2.5	0	F
263	3	0	F
263	3	0	F
263	3.4	0	F
263	3.4	0	F
263	3.5	0	F
263	3.5	0	F
263	3.5	0	F
263	3.5	0	F
263	3.9	0	F
263	3.9	0	F
263	3.9	0	F
263	4	0	F
263	4.4	0	F
263	4.4	0	F
263	4.5	0	F
263	4.5	0	F
263	5	0	F
263	5	0	F
263	5.1	0	F
263	5.7	0	F
263	5.9	0	F
263	6	0	F
263	6	0	F
263	6	0	F
263	6	0	F
263	6.8	0	F
263	6.8	0	F
263	6.9	0	F
263	7	0	F
263	7	0	F
263	7	0	F
263	7	0	F
263	7	0	F
263	7	0	F
263	7.2	0	F
263	7.2	0	F
263	7.2	0	F
263	7.2	0	F
263	7.2	0	F
263	7.2	0	F
263	7.2	0	F
263	7.3	0	F
263	8.7	0	F
263	8.7	0	F
263	8.7	0	F
263	8.7	0	F
263	8.7	0	F
263	8.7	0	F
263	8.7	0	F
263	8.8	0	F
263	8.8	0	F
263	8.8	0	F
263	8.8	0	F
263	8.8	0	F
263	8.8	0	F
263	8.9	0	F
263	8.9	0	F
263	8.9	0	F
263	8.9	0	F
263	8.9	0	F
263	8.9	0	F
263	8.9	0	F
263	8.9	0	F
263	8.9	0	F
263	8.9	0	F
263	8.9	0	F
263	8.9	0	F
263	8.9	0	F
263	8.9	0	F
263	8.9	0	F
263	8.9	0	F
263	9	0	F
263	10.7	0	F
263	10.8	0	F
263	10.8	0	F
263	10.8	0	F
263	10.8	0	F
263	10.8	0	F
263	10.8	0	F
263	10.8	0	F
263	10.8	0	F
263	11.2	0	F
263	11.2	0	F
263	11.2	0	F
263	11.3	0	F
263	11.3	0	F
263	11.3	0	F
263	11.4	0	F
263	12.2	0	F
263	12.3	0	F
263	12.3	0	F
263	12.3	0	F
263	12.3	0	F
263	12.3	0	F
263	12.3	0	F
263	12.3	0	F
263	12.3	0	F
263	15.6	0	F
263	16.2	0	F
263	16.2	0	F
263	17	0	F
263	17	0	F
263	17.1	0	F
263	17.4	0	F
263	17.8	0	F
263	17.8	0	F
263	17.8	0	F
263	17.8	0	F
263	17.8	0	F
263	19.5	0	F
263	19.6	0	F
263	19.6	0	F
263	19.6	0	F
263	20.3	1	F
263	20.7	1	F
263	21.5	1	F
263	21.7	1	F
263	21.9	1	F
263	22	1	F
263	22.1	1	F
263	22.1	1	F
263	22.1	1	F
263	22.1	1	F
263	22.1	1	F
263	22.1	1	F
263	22.6	1	F
263	23.5	1	F
263	24.1	1	F
263	24.1	1	F
263	24.1	1	F
263	24.1	1	F
263	25.8	1	F
263	25.9	1	F
263	25.9	1	F
263	25.9	1	F
263	25.9	1	F
263	26	1	F
263	26	1	F
263	27.4	1	F
263	28.1	1	F
263	28.1	1	F
263	28.1	1	F
263	28.1	1	F
263	28.1	1	F
263	28.1	1	F
263	29.1	1	F
263	29.1	1	F
263	29.1	1	F
263	29.1	1	F
263	29.1	1	F
263	29.3	1	F
263	29.3	1	F
263	29.3	1	F
263	29.3	1	F
263	29.3	1	F
263	29.3	1	F
263	29.6	1	F
263	29.7	1	F
263	29.7	1	F
263	31.3	1	F
263	31.4	1	F
263	31.4	1	F
263	31.4	1	F
263	31.6	1	F
263	36	1	F
263	36	1	F
263	36	1	F
202	0.3	0	M
202	0.3	0	M
202	1.1	0	M
202	1.2	0	M
202	1.2	0	M
202	2.1	0	M
202	2.2	0	M
202	2.2	0	M
202	2.2	0	M
202	2.3	0	M
202	2.4	0	M
202	3.9	0	M
202	4	0	M
202	4	0	M
202	4	0	M
202	4.3	0	M
202	4.4	0	M
202	4.4	0	M
202	4.4	0	M
202	4.5	0	M
202	4.8	0	M
202	4.9	0	M
202	5.6	0	M
202	5.6	0	M
202	6.6	0	M
202	6.6	0	M
202	6.7	0	M
202	6.7	0	M
202	6.8	0	M
202	6.8	0	M
202	7.1	0	M
202	7.4	0	M
202	7.4	0	M
202	7.4	0	M
202	7.4	0	M
202	7.4	0	M
202	7.4	0	M
202	7.4	0	M
202	7.4	0	M
202	7.9	0	M
202	8	0	M
202	8.5	0	M
202	8.6	0	M
202	8.6	0	M
202	9.9	0	M
202	10.6	0	M
202	10.6	0	M
202	10.6	0	M
202	10.6	0	M
202	11.1	0	M
202	11.6	0	M
202	11.6	0	M
202	11.6	0	M
202	12	0	M
202	14	0	M
202	14.2	0	M
202	14.3	0	M
202	14.5	0	M
202	15.2	0	M
202	15.2	0	M
202	15.2	0	M
202	15.2	0	M
202	15.2	0	M
202	15.3	0	M
202	15.3	0	M
202	15.9	0	M
202	15.9	0	M
202	16.1	0	M
202	16.1	0	M
202	16.1	0	M
202	16.2	0	M
202	16.2	0	M
202	17	0	M
202	17	0	M
202	17	0	M
202	17	0	M
202	17.2	0	M
202	17.2	0	M
202	17.2	0	M
202	17.2	0	M
202	17.2	0	M
202	17.2	0	M
202	19.5	0	M
202	19.8	0	M
202	20.2	1	M
202	20.6	1	M
202	20.6	1	M
202	21.5	1	M
202	21.5	1	M
202	23.9	1	M
202	23.9	1	M
202	24	1	M
202	24	1	M
202	24	1	M
576	0.7	0	F
576	1.6	0	F
576	1.8	0	F
576	1.8	0	F
576	1.8	0	F
576	1.8	0	F
576	1.8	0	F
576	2.1	0	F
576	2.4	0	F
576	2.4	0	F
576	3	0	F
576	3	0	F
576	3	0	F
576	3.5	0	F
576	3.6	0	F
576	3.6	0	F
576	3.6	0	F
576	4.2	0	F
576	4.8	0	F
576	4.9	0	F
576	4.9	0	F
576	6.1	0	F
576	6.3	0	F
576	6.3	0	F
576	7	0	F
576	7	0	F
576	7.7	0	F
576	8.1	0	F
576	8.1	0	F
576	8.1	0	F
576	8.1	0	F
576	8.1	0	F
576	8.1	0	F
576	8.1	0	F
576	8.1	0	F
576	9.2	0	F
576	9.2	0	F
576	9.2	0	F
576	9.2	0	F
576	10.2	0	F
576	10.2	0	F
576	10.2	0	F
576	10.2	0	F
576	10.2	0	F
576	10.2	0	F
576	10.2	0	F
576	10.3	0	F
576	10.3	0	F
576	11.3	0	F
576	11.3	0	F
576	11.3	0	F
576	11.3	0	F
576	11.3	0	F
576	11.3	0	F
576	11.5	0	F
576	11.5	0	F
576	12.2	0	F
576	12.4	0	F
576	12.4	0	F
576	12.4	0	F
576	14.3	0	F
576	14.4	0	F
576	14.5	0	F
576	14.5	0	F
576	14.6	0	F
576	15.4	0	F
576	15.9	0	F
576	16.2	0	F
576	16.3	0	F
576	16.4	0	F
576	17	0	F
576	18.2	0	F
576	18.3	0	F
576	18.3	0	F
576	18.5	0	F
576	19.1	0	F
517	0	0	M
517	0	0	M
517	0.4	0	M
517	1	0	M
517	1.4	0	M
517	1.5	0	M
517	1.5	0	M
517	1.5	0	M
517	1.6	0	M
517	1.7	0	M
517	2	0	M
517	2	0	M
517	2	0	M
517	2	0	M
517	2.6	0	M
517	2.6	0	M
517	3	0	M
517	3.5	0	M
517	3.5	0	M
517	4.1	0	M
517	4.4	0	M
517	4.6	0	M
517	4.7	0	M
517	5	0	M
517	5	0	M
517	5.1	0	M
517	5.1	0	M
517	6.1	0	M
517	6.1	0	M
517	6.1	0	M
517	7	0	M
517	7	0	M
517	7	0	M
517	7	0	M
517	7	0	M
517	7	0	M
517	7	0	M
517	7	0	M
517	7	0	M
517	8.2	0	M
517	8.2	0	M
517	8.3	0	M
517	8.4	0	M
517	8.4	0	M
517	8.4	0	M
517	8.4	0	M
517	8.4	0	M
517	8.4	0	M
517	9.5	0	M
517	9.5	0	M
517	9.5	0	M
517	9.5	0	M
517	9.5	0	M
517	9.5	0	M
517	9.5	0	M
517	10.1	0	M
517	10.7	0	M
517	10.8	0	M
517	10.8	0	M
517	10.8	0	M
517	10.8	0	M
517	10.8	0	M
517	10.8	0	M
517	10.8	0	M
517	10.8	0	M
517	10.8	0	M
517	11.1	0	M
517	11.4	0	M
517	11.4	0	M
517	11.4	0	M
517	11.4	0	M
517	11.4	0	M
517	11.4	0	M
517	12	0	M
517	12	0	M
517	12	0	M
517	12	0	M
517	13.2	0	M
517	13.2	0	M
517	13.2	0	M
517	13.2	0	M
517	13.2	0	M
517	13.2	0	M
517	13.2	0	M
517	13.2	0	M
517	13.2	0	M
517	13.2	0	M
517	14.8	0	M
517	15	0	M
517	15	0	M
517	15	0	M
517	15	0	M
517	15	0	M
517	15.4	0	M
517	15.4	0	M
517	15.4	0	M
517	15.4	0	M
517	16.8	0	M
517	16.9	0	M
517	16.9	0	M
517	16.9	0	M
517	16.9	0	M
517	16.9	0	M
517	16.9	0	M
517	16.9	0	M
517	16.9	0	M
517	16.9	0	M
517	16.9	0	M
517	16.9	0	M
517	19	0	M
517	20	1	M
517	20.1	1	M
517	20.2	1	M
517	20.7	1	M
517	20.7	1	M
517	20.7	1	M
517	21.1	1	M
517	21.1	1	M
517	21.4	1	M
517	22.2	1	M
517	22.2	1	M
517	22.3	1	M
517	22.4	1	M
517	22.4	1	M
517	22.5	1	M
517	22.5	1	M
517	22.5	1	M
517	22.6	1	M
517	22.8	1	M
517	22.8	1	M
517	22.8	1	M
517	22.8	1	M
517	22.9	1	M
517	22.9	1	M
517	22.9	1	M
517	22.9	1	M
415	0	0	F
415	0.1	0	F
415	0.1	0	F
415	0.1	0	F
415	0.1	0	F
415	0.1	0	F
415	0.1	0	F
415	0.1	0	F
415	0.1	0	F
415	0.1	0	F
415	0.1	0	F
415	0.1	0	F
415	0.1	0	F
415	0.2	0	F
415	0.2	0	F
415	0.2	0	F
415	0.2	0	F
415	0.3	0	F
415	0.6	0	F
415	1	0	F
415	1.5	0	F
415	1.7	0	F
415	1.7	0	F
415	2.2	0	F
415	3.3	0	F
415	3.6	0	F
415	3.6	0	F
415	5	0	F
415	5	0	F
415	7.4	0	F
415	7.4	0	F
415	7.4	0	F
415	7.4	0	F
415	7.6	0	F
415	9.5	0	F
415	9.5	0	F
415	9.5	0	F
415	9.5	0	F
415	9.8	0	F
415	9.8	0	F
415	10.5	0	F
415	10.5	0	F
415	10.5	0	F
415	10.5	0	F
415	10.6	0	F
415	10.6	0	F
415	10.6	0	F
415	10.9	0	F
415	10.9	0	F
415	10.9	0	F
415	11.6	0	F
415	11.6	0	F
415	11.6	0	F
415	11.9	0	F
415	11.9	0	F
415	11.9	0	F
415	11.9	0	F
415	11.9	0	F
415	11.9	0	F
415	11.9	0	F
415	11.9	0	F
415	12	0	F
415	12	0	F
415	12.2	0	F
415	12.6	0	F
415	12.6	0	F
415	12.6	0	F
415	12.6	0	F
415	12.6	0	F
415	12.6	0	F
415	12.6	0	F
415	12.6	0	F
415	12.6	0	F
415	12.6	0	F
415	13	0	F
415	13	0	F
415	13.2	0	F
415	13.2	0	F
415	13.3	0	F
415	13.4	0	F
415	13.4	0	F
415	13.5	0	F
415	13.6	0	F
415	13.6	0	F
415	13.6	0	F
415	13.6	0	F
415	13.6	0	F
415	13.6	0	F
415	13.6	0	F
415	13.7	0	F
415	14	0	F
415	14.1	0	F
415	14.1	0	F
415	14.1	0	F
415	14.6	0	F
415	14.6	0	F
415	14.6	0	F
415	14.6	0	F
415	14.6	0	F
415	14.6	0	F
415	14.6	0	F
415	14.6	0	F
415	14.6	0	F
415	14.6	0	F
415	14.7	0	F
415	14.8	0	F
415	14.8	0	F
415	14.9	0	F
415	15.1	0	F
415	15.2	0	F
415	15.2	0	F
415	15.2	0	F
415	15.2	0	F
415	15.2	0	F
415	15.5	0	F
415	15.5	0	F
415	15.5	0	F
415	15.5	0	F
415	15.5	0	F
415	15.5	0	F
415	15.6	0	F
415	15.6	0	F
415	16	0	F
415	16.3	0	F
415	16.5	0	F
415	16.7	0	F
415	16.7	0	F
415	16.7	0	F
415	16.7	0	F
415	16.7	0	F
415	16.7	0	F
415	16.8	0	F
415	17.3	0	F
415	17.3	0	F
415	17.3	0	F
415	17.4	0	F
415	17.5	0	F
415	17.8	0	F
415	17.9	0	F
415	17.9	0	F
415	17.9	0	F
415	17.9	0	F
415	17.9	0	F
415	18.2	0	F
415	18.2	0	F
415	18.2	0	F
415	18.2	0	F
415	18.2	0	F
415	18.2	0	F
415	18.2	0	F
415	18.2	0	F
415	18.2	0	F
415	18.5	0	F
415	19.4	0	F
415	19.4	0	F
415	19.6	0	F
415	19.6	0	F
415	19.6	0	F
415	19.6	0	F
415	20.4	1	F
415	20.4	1	F
415	20.4	1	F
415	20.4	1	F
415	20.4	1	F
415	20.4	1	F
415	20.6	1	F
415	20.6	1	F
415	21.1	1	F
415	22.4	1	F
415	24.4	1	F
415	24.5	1	F
415	24.5	1	F
415	24.7	1	F
415	25.5	1	F
415	26.5	1	F
415	26.7	1	F
415	27.1	1	F
415	27.5	1	F
398	0	0	F
398	0.1	0	F
398	0.1	0	F
398	0.1	0	F
398	0.1	0	F
398	0.1	0	F
398	0.1	0	F
398	0.2	0	F
398	0.2	0	F
[truncated: 3,225 more rows]
